# Supplementary material for: Metagenomic and metaproteomic analyses of a corn stover-adapted microbial consortium EMSD5 reveal its taxonomic and enzymatic basis for degrading lignocellulose
Source: Biotechnol Biofuels. 2016 Nov 9;9:243. doi: 10.1186/s13068-016-0658-z (PMC5103373; doi:10.1186/s13068-016-0658-z)
Supplement: Supplementary file 4 — Additional file 4: Table S2. Table S2.xlsx. Distribution of CAZy family proteins in the metagenome of EMSD5. CAZy family of predicted proteins was analyzed with dbCAN. [file 13068_2016_658_MOESM4_ESM.xlsx]

## Sheet: GH
Distribution of glycosyl hydrolase family in the metagenome of EMSD5
ID	CAZy family	Organism source	Domain location		HMM
			Start	End	E-value	Coverage
44667	GH1	Butyrivibrio proteoclasticus	3	447	4.8e-162	0.986014
40008	GH1	Candidatus arthromitus	17	298	5.8e-69	0.564103
40027	GH1	Escherichia coli	3	229	2.9e-80	0.473193
36810	GH1	Escherichia coli	1	147	2.3e-44	0.317016
36809	GH1	Escherichia coli	1	147	5.8e-45	0.317016
28775	GH1	Ethanoligenens harbinense	40	474	1.7e-165	0.979021
43833	GH1	Robinsoniella	2	463	3.3e-153	0.986014
36962	GH1	Shigella flexneri	3	153	3.8e-33	0.310023
20384	GH1	Shigella sonnei	1	259	5.3e-68	0.540793
20382	GH1	Shigella sonnei	1	259	3.8e-68	0.540793
24822	GH1	uncultured bacterium	2	445	7.6e-159	0.988345
18667	GH1	Clostridium beijerinckii	2	465	6.4e-169	0.988345
22367	GH1	Clostridium beijerinckii	1	473	3.7e-146	0.979021
12131	GH1	Clostridium beijerinckii	5	464	7.4e-144	0.990676
5902	GH1	Clostridium butyricum	2	472	9.3e-152	0.988345
5654	GH1	Clostridium butyricum	7	476	2.9e-169	0.990676
21434	GH1	Clostridium saccharobutylicum	13	473	1.4e-155	0.990676
41695	GH1	Clostridium saccharoperbutylacetonicum	2	430	1.3e-136	0.902098
6713	GH1	Enterococcus casseliflavus	2	172	6.2e-38	0.365967
4457	GH1	Enterococcus casseliflavus	1	209	4.9e-76	0.480186
23337	GH1	Enterococcus casseliflavus	2	191	1.7e-45	0.391608
20995	GH1	Enterococcus casseliflavus	5	275	3e-79	0.566434
16979	GH1	Enterococcus casseliflavus	4	463	7.6e-150	0.993007
15801	GH1	Enterococcus casseliflavus	1	158	4.7e-40	0.344988
15369	GH1	Enterococcus casseliflavus	10	193	7.6e-54	0.375291
15311	GH1	Enterococcus casseliflavus	1	373	2.3e-108	0.783217
13091	GH1	Enterococcus casseliflavus	2	152	4.2e-39	0.328671
12742	GH1	Enterococcus casseliflavus	1	140	1.4e-44	0.314685
12153	GH1	Enterococcus casseliflavus	2	293	4.5e-74	0.578089
10232	GH1	Enterococcus casseliflavus	3	159	2.2e-62	0.37296
46651	GH1	Enterococcus faecalis	1	166	4.4e-77	0.389277
4177	GH1	Enterococcus faecalis	6	196	4.5e-40	0.398601
42082	GH1	Escherichia coli	2	434	1.1e-142	0.944056
23343	GH1	Escherichia coli	3	212	3e-56	0.431235
23340	GH1	Escherichia coli	3	212	1e-56	0.431235
5213	GH1	Klebsiella pneumoniae	2	459	1.2e-147	0.990676
20596	GH1	Klebsiella pneumoniae	3	473	5.8e-151	0.988345
1745	GH1	Klebsiella pneumoniae	1	438	1.9e-122	0.955711
14101	GH1	Klebsiella pneumoniae	2	470	2.1e-149	0.990676
13907	GH1	Klebsiella pneumoniae	3	458	6.7e-116	0.981352
13783	GH1	Klebsiella pneumoniae	5	474	2.8e-151	0.988345
18464	GH1	Klebsiella pneumoniae	19	470	3.9e-168	0.990676
47347	GH1	Clostridiales	5	452	4.3e-164	0.988345
14084	GH1	Klebsiella pneumoniae	3	461	1.4e-133	0.993007
28784	GH2	Tyzzerella nexilis	35	892	2.8e-220	0.973404
42350	GH2	Bacteroides coprosuis	16	417	3.8e-73	0.371011
41781	GH2	Bacteroides coprosuis	52	591	4.2e-149	0.595745
41541	GH2	Bacteroides coprosuis	224	541	3.1e-74	0.323138
751	GH2	Bacteroides salyersiae	51	489	3e-104	0.496011
3098	GH2	Bacteroides vulgatus	70	521	5.1e-142	0.505319
3097	GH2	Bacteroides vulgatus	3	433	4.6e-95	0.50133
3087	GH2	Bacteroides xylanisolvens	7	291	5.9e-41	0.328457
21334	GH2	Clostridium beijerinckii	39	888	1.7e-223	0.966755
29647	GH2	Clostridium cellulosi	3	552	6.7e-117	0.587766
47303	GH2	Dysgonomonas gadei	49	500	2.3e-102	0.517287
31029	GH2	Dysgonomonas macrotermitis	20	716	1e-86	0.674202
872	GH2	Dysgonomonas mossii	3	649	3.8e-43	0.664894
10215	GH2	Enterococcus casseliflavus	11	498	3.8e-106	0.557181
41013	GH2	Escherichia coli	2	429	4.2e-128	0.486702
18128	GH2	Klebsiella pneumoniae	50	927	1.3e-219	0.970745
8899	GH2	Morganella morganii	10	270	1e-89	0.30984
24823	GH2	Clostridium cellulovorans	2	435	6.1e-68	0.510638
21267	GH2	Klebsiella pneumoniae	26	691	6.6e-102	0.6875
47139	GH3	Acetivibrio ethanolgignens	145	375	1.1e-59	0.976852
28799	GH3	Blautia wexlerae	66	274	2.7e-63	0.990741
47755	GH3	Coprococcus	28	249	2.1e-69	0.990741
3448	GH3	Flavobacterium johnsoniae	40	281	5.6e-75	0.981481
36596	GH3	Nonlabens dokdonensis	27	143	4.2e-39	0.523148
1391	GH3	Bacteroides coprosuis	1	108	2.7e-28	0.462963
1389	GH3	Bacteroides coprosuis	67	285	5.1e-71	0.972222
44530	GH3	Butyrivibrio fibrisolvens	715	920	6.7e-50	0.930556
34413	GH3	Dysgonomonas capnocytophagoides	63	283	3.5e-68	0.981481
23903	GH3	Dysgonomonas mossii	93	316	2.3e-74	0.981481
6933	GH3	Enterococcus casseliflavus	44	119	1.9e-18	0.37037
41127	GH3	Escherichia coli	120	339	1.2e-65	0.972222
45459	GH3	Eubacterium fissicatena	101	322	1e-66	0.981481
46035	GH3	Eubacterium plexicaudatum	30	250	8.6e-73	0.986111
47137	GH3	Eubacterium rectale	31	272	5.5e-75	0.981481
5205	GH3	Klebsiella pneumoniae	98	319	1.4e-65	0.981481
14191	GH3	Klebsiella pneumoniae	38	239	6.9e-53	0.935185
46168	GH3	Roseburia intestinalis	33	255	8.4e-60	0.972222
45568	GH3	Roseburia intestinalis	33	237	6.8e-66	0.884259
44666	GH3	Roseburia intestinalis	78	311	1.9e-51	0.976852
43693	GH3	Roseburia intestinalis	701	887	8.3e-48	0.861111
34291	GH3	Dysgonomonas gadei	97	321	8.6e-58	0.986111
39582	GH3	Escherichia coli	10	159	2.3e-38	0.648148
8530	GH3	Klebsiella pneumoniae	52	274	1.9e-52	0.953704
32803	GH3	Ruminococcus lactaris	252	480	2.4e-58	0.967593
11205	GH3	Bacteroides coprosuis	103	327	1.6e-55	0.981481
44528	GH3	Lachnospiraceae	31	249	8.6e-70	0.976852
29671	GH3	Clostridium celerecrescens	105	329	9.6e-61	0.976852
33187	GH3	Clostridium phytofermentans	43	260	9.5e-73	0.990741
3474	GH3	Clostridium spiroforme	98	332	5.7e-69	0.972222
11147	GH3	Morganella morganii	3	160	5.2e-39	0.625
3663	GH3	Morganella morganii	32	111	1.6e-20	0.347222
24652	GH4	Bacillus subtilis	18	197	1.2e-56	0.98324
38079	GH4	Escherichia coli	6	151	3.8e-58	0.793296
36217	GH4	Shigella sonnei	1	66	6.6e-29	0.363128
21715	GH4	Clostridium	8	184	1.7e-71	0.98324
15821	GH4	Enterococcus casseliflavus	2	147	1.1e-55	0.810056
2567	GH4	Escherichia coli	1	121	5.3e-49	0.670391
2566	GH4	Escherichia coli	1	121	5.3e-49	0.670391
18211	GH4	Klebsiella pneumoniae	7	183	3.6e-68	0.98324
13120	GH4	Klebsiella pneumoniae	6	182	5.4e-71	0.98324
2232	GH4	Escherichia coli	1	104	1.2e-38	0.564246
21254	GH4	Klebsiella	5	183	1.5e-70	0.988827
8406	GH4	Klebsiella pneumoniae	6	185	1.5e-78	0.988827
32514	GH4	Klebsiella pneumoniae	2	179	2.7e-50	0.98324
26938	GH4	Klebsiella pneumoniae	5	183	9.2e-66	0.98324
19637	GH4	Clostridium beijerinckii	6	185	1.1e-77	0.988827
19111	GH4	Clostridium butyricum	5	183	6.7e-74	0.988827
15013	GH4	Clostridium saccharoperbutylacetonicum	17	196	2.9e-75	0.988827
14735	GH4	Clostridium beijerinckii	1	179	1.6e-63	0.960894
12875	GH4	Klebsiella pneumoniae	5	185	1.6e-72	0.988827
23666	GH4	Clostridium saccharobutylicum	3	80	6.4e-05	0.452514
33334	GH4	Prevotella dentalis	8	88	7.7e-06	0.480447
20222	GH4	Clostridium saccharobutylicum	152	240	6.4e-05	0.52514
41644	GH4	Escherichia coli	18	81	0.00017	0.346369
22719	GH4	Klebsiella pneumoniae	19	81	0.0002	0.340782
14500	GH5	Coprobacillus	841	1100	3.8e-45	0.792727
45303	GH5	Lachnoclostridium phytofermentans	77	361	6.5e-41	0.785455
46173	GH5	Pseudobacteroides cellulosolvens	10	324	1.5e-47	0.807273
45045	GH5	Cellulosilyticum	221	561	2.1e-52	0.869091
44997	GH5	Pseudobacteroides cellulosolvens	26	325	2.2e-50	0.76
21084	GH5	Clostridium difficile	54	368	4.1e-35	0.701818
22372	GH5	Enterococcus faecium	17	170	9.4e-09	0.370909
26243	GH5	Clostridium	60	311	5.2e-24	0.763636
17029	GH5	Clostridium butyricum	136	400	1.5e-42	0.767273
45092	GH5	Clostridium cellobioparum	80	379	1.5e-44	0.76
43881	GH5	Clostridium cellulovorans	64	363	3.9e-37	0.796364
23904	GH5	Prevotella	90	343	3.1e-56	0.763636
14083	GH5	Klebsiella pneumoniae	76	352	1.2e-18	0.774545
45958	GH5	Butyrivibrio	57	361	6.8e-48	0.847273
17337	GH5	Clostridium butyricum	35	326	2.6e-43	0.858182
46058	GH5	Clostridium cellulolyticum	241	604	6.3e-47	0.865455
24362	GH5	Eubacterium	22	274	6.3e-40	0.861818
46607	GH5	Eubacterium cellulosolvens	350	651	2.1e-41	0.829091
46460	GH5	Cellulosilyticum lentocellum	43	294	1.7e-33	0.865455
45357	GH5	Cellulosilyticum lentocellum	53	374	4.8e-30	0.821818
44884	GH5	Cellulosilyticum ruminicola	45	296	9.9e-35	0.869091
15530	GH5	Clostridium butyricum	47	296	6.3e-34	0.861818
48095	GH8	Paenibacillus mucilaginosus	53	372	3.1e-85	0.946875
40056	GH8	Shigella boydii	1	219	1.5e-60	0.696875
32219	GH8	Klebsiella pneumoniae	26	344	2.5e-102	0.99375
32211	GH8	Klebsiella pneumoniae	25	328	7.7e-84	0.990625
47138	GH8	Clostridium	47	367	6.1e-86	0.946875
44868	GH9	Clostridium chauvoei	408	585	1.9e-11	0.382775
41170	GH9	Bacteroides coprosuis	114	254	6.4e-31	0.303828
40529	GH9	Bacteroides coprosuis	2	264	2.6e-34	0.583732
47145	GH9	Cellulosilyticum lentocellum	45	515	6.3e-134	0.997608
46612	GH9	Cellulosilyticum lentocellum	30	445	6.3e-125	0.997608
45635	GH9	Cellulosilyticum lentocellum	34	467	6.1e-119	0.997608
43600	GH9	Cellulosilyticum lentocellum	52	352	8.6e-82	0.607656
42825	GH9	Cellulosilyticum lentocellum	1	182	1.5e-50	0.416268
42824	GH9	Cellulosilyticum lentocellum	44	344	5.5e-80	0.607656
44592	GH9	Clostridium cellulovorans	1	181	1.6e-51	0.416268
45818	GH9	Clostridium lentocellum	290	721	3.4e-107	0.995215
46773	GH9	Clostridium saccharoperbutylacetonicum	319	753	2.3e-106	0.992823
45317	GH9	Clostridium saccharoperbutylacetonicum	626	1058	2.3e-106	0.995215
44363	GH10	Acetivibrio ethanolgignens	358	734	3.9e-85	0.990099
48211	GH10	Butyrivibrio fibrisolvens	43	377	1.1e-83	0.966997
43456	GH10	Butyrivibrio fibrisolvens	47	378	3.8e-82	0.957096
41289	GH10	Butyrivibrio fibrisolvens	120	452	3.7e-82	0.957096
44819	GH10	Cellulosilyticum lentocellum	349	692	2.5e-90	0.990099
46613	GH10	Lachnoclostridium phytofermentans	176	517	1.7e-83	0.983498
38117	GH11	Bacillus pseudalcaliphilus	1	99	3.4e-45	0.559322
46506	GH11	Cellulosilyticum ruminicola	21	203	3.1e-78	0.99435
41662	GH11	Clostridium stercorarium	41	222	2.2e-75	0.988701
41836	GH11	Herbinix hemicellulosilytica	40	114	4.8e-23	0.378531
46504	GH11	Roseburia	46	227	2.7e-76	0.988701
24073	GH12	Bacteroides thetaiotaomicron	32	98	9.2e-05	0.391026
47768	GH13	Acetivibrio ethanolgignens	296	601	9.4e-32	0.906355
47084	GH13	Acetivibrio ethanolgignens	304	596	6.5e-57	0.913043
44182	GH13	Acetivibrio ethanolgignens	174	482	3.9e-27	0.946488
29597	GH13	Bacteroides cellulosilyticus	638	959	4e-42	0.939799
38718	GH13	Bacteroides coprosuis	1	194	5.2e-21	0.51505
34722	GH13	Bacteroides coprosuis	1	97	1.9e-19	0.304348
21397	GH13	Bacteroides coprosuis	14	139	5.4e-12	0.434783
17008	GH13	Bacteroides coprosuis	56	394	1.5e-64	0.926421
7983	GH13	Bacteroides fragilis	187	516	3.4e-25	0.923077
41304	GH13	Bacteroides xylanisolvens	32	274	1e-24	0.535117
33841	GH13	Clostridium	184	516	1.5e-67	0.953177
27965	GH13	Clostridium	186	487	1.9e-33	0.892977
24756	GH13	Clostridium	205	535	1.8e-42	0.906355
15501	GH13	Clostridium beijerinckii	218	570	3.5e-50	0.929766
17282	GH13	Clostridium botulinum	15	121	7.5e-18	0.324415
8725	GH13	Clostridium butyricum	182	517	2.5e-46	0.876254
7416	GH13	Clostridium butyricum	143	441	1.2e-33	0.926421
6143	GH13	Clostridium butyricum	28	377	1.4e-84	0.943144
599	GH13	Clostridium butyricum	23	124	2.7e-11	0.371237
5716	GH13	Clostridium butyricum	6	175	6.9e-34	0.545151
23289	GH13	Clostridium butyricum	2	304	9.5e-55	0.923077
11833	GH13	Clostridium butyricum	168	458	5.9e-72	0.923077
10377	GH13	Clostridium butyricum	28	371	4.6e-85	0.936455
16262	GH13	Clostridium butyricum	386	687	1.7e-31	0.892977
17845	GH13	Clostridium pasteurianum	1	285	6.7e-45	0.729097
4004	GH13	Clostridium perfringens	120	456	7.6e-40	0.929766
9758	GH13	Clostridium saccharobutylicum	109	454	1.7e-49	0.906355
25857	GH13	Clostridium saccharobutylicum	69	349	2.2e-30	0.859532
24133	GH13	Clostridium saccharobutylicum	164	502	7.2e-50	0.919732
19270	GH13	Clostridium saccharoperbutylacetonicum	61	358	7.2e-30	0.869565
10303	GH13	Clostridium saccharoperbutylacetonicum	37	325	1.8e-53	0.919732
43608	GH13	Coprococcus catus	196	577	1.2e-52	0.953177
33640	GH13	Dysgonomonas gadei	189	485	2.4e-25	0.859532
33484	GH13	Dysgonomonas gadei	56	340	2.7e-57	0.936455
47853	GH13	Dysgonomonas mossii	318	639	1.6e-45	0.926421
33481	GH13	Dysgonomonas mossii	161	483	5.9e-61	0.943144
5367	GH13	Enterococcus casseliflavus	24	153	3e-09	0.337793
11911	GH13	Enterococcus casseliflavus	2	126	1.9e-16	0.384615
11576	GH13	Enterococcus casseliflavus	8	201	3.3e-12	0.444816
9142	GH13	Escherichia coli	183	498	8e-74	0.976589
42838	GH13	Escherichia coli	81	428	4.7e-20	0.862876
42544	GH13	Escherichia coli	172	450	5.5e-43	0.816054
42543	GH13	Escherichia coli	2	269	1.4e-22	0.789298
41257	GH13	Escherichia coli	118	436	1.2e-59	0.949833
40983	GH13	Escherichia coli	29	372	1.4e-80	0.939799
38565	GH13	Escherichia coli	45	204	7.5e-26	0.397993
23551	GH13	Escherichia coli	11	360	6.4e-41	0.906355
23550	GH13	Escherichia coli	11	360	7.1e-41	0.906355
22441	GH13	Escherichia coli	242	495	2.7e-15	0.61204
47083	GH13	Eubacterium eligens	268	592	3.6e-33	0.956522
28808	GH13	Gardnerella vaginalis	27	362	2.2e-69	0.926421
32165	GH13	Klebsiella pneumoniae	226	594	1.2e-50	0.913043
31216	GH13	Klebsiella pneumoniae	465	885	1.6e-28	0.892977
29359	GH13	Klebsiella pneumoniae	177	495	1.4e-60	0.949833
26936	GH13	Klebsiella pneumoniae	29	372	1.1e-81	0.939799
22791	GH13	Klebsiella pneumoniae	48	393	8e-44	0.892977
19868	GH13	Klebsiella pneumoniae	273	578	1.2e-31	0.906355
19867	GH13	Klebsiella pneumoniae	172	527	2.7e-50	0.953177
18339	GH13	Klebsiella pneumoniae	29	379	7.6e-63	0.929766
30024	GH13	Lysinibacillus sphaericus	74	343	7.4e-35	0.976589
34322	GH13	Prevotella melaninogenica	41	399	1.2e-37	0.919732
48086	GH13	Shuttleworthia satelles	157	465	8e-74	0.983278
48122	GH15	Dysgonomonas mossii	219	582	4.9e-77	0.99169
11604	GH15	Escherichia coli	96	421	2.3e-18	0.750693
44996	GH16	Ruminococcus albus	50	236	1.6e-31	0.925926
12096	GH16	Clostridium butyricum	43	281	2.7e-59	0.989418
42535	GH16	Clostridium perfringens	98	339	6e-55	0.984127
25664	GH16	Clostridium perfringens	266	502	5e-62	0.989418
17035	GH16	Clostridium butyricum	479	731	1.3e-53	0.984127
42514	GH16	Bacteroides coprosuis	136	274	1.2e-29	0.587302
23902	GH16	Bacteroides coprosuis	46	285	3.4e-53	0.989418
11443	GH16	Bacteroides coprosuis	5	114	3.4e-18	0.444444
11299	GH16	Bacteroides coprosuis	5	114	6.7e-18	0.444444
44780	GH18	Acetivibrio ethanolgignens	268	556	6.1e-36	0.793919
2762	GH18	Bacteroides coprosuis	191	314	3.3e-09	0.429054
1790	GH18	Bacteroides coprosuis	171	297	1.4e-10	0.422297
11092	GH18	Bacteroides coprosuis	228	370	4e-12	0.341216
45056	GH18	Blautia producta	119	286	2e-17	0.375
32673	GH18	Caldisalinibacter kiritimatiensis	99	405	2.1e-43	0.834459
45979	GH18	Clostridium	181	407	3.8e-20	0.692568
20224	GH18	Clostridium butyricum	130	341	7.9e-16	0.709459
28890	GH18	Clostridium cellulolyticum	10	173	6.6e-16	0.452703
45491	GH18	Clostridium saccharolyticum	182	407	1.3e-34	0.699324
10713	GH18	Clostridium tetani	18	163	1.9e-25	0.445946
15129	GH18	Clostridium tyrobutyricum	49	172	4.6e-13	0.35473
29609	GH18	Dysgonomonas gadei	37	362	3.2e-47	0.935811
43305	GH18	Dysgonomonas mossii	3	172	5.4e-11	0.496622
44923	GH18	Escherichia coli	214	406	2.9e-14	0.513514
8439	GH18	Klebsiella pneumoniae	25	407	3e-71	0.952703
41999	GH18	Lachnoclostridium phytofermentans	3	116	8.9e-19	0.368243
37440	GH18	Listeria monocytogenes	9	133	1.2e-13	0.344595
31847	GH18	Lysinibacillus sphaericus	77	333	1.7e-25	0.780405
31616	GH18	Lysinibacillus sphaericus	179	452	7.2e-41	0.804054
113	GH18	Lysinibacillus sphaericus	101	320	1.1e-36	0.679054
23433	GH18	Morganella morganii	106	228	0.00044	0.307432
45386	GH19	Clostridium methylpentosum	593	684	1.8e-15	0.441558
19455	GH19	Escherichia coli	17	165	6.7e-33	0.506494
3944	GH19	Klebsiella oxytoca	34	183	8.1e-35	0.480519
21291	GH19	Klebsiella pneumoniae	499	674	7.7e-08	0.4329
887	GH20	Bacteroides coprosuis	156	506	4.3e-110	0.958457
7847	GH20	Bacteroides coprosuis	20	372	1.9e-123	0.964392
37890	GH20	Bacteroides coprosuis	2	175	3.5e-45	0.439169
22528	GH20	Bacteroides coprosuis	15	152	2.4e-21	0.311573
22186	GH20	Bacteroides coprosuis	15	152	8e-21	0.311573
40667	GH20	Bacteroides fragilis	1	323	2.1e-106	0.89911
40793	GH20	Bacteroides thetaiotaomicron	1	249	3.5e-76	0.762611
25401	GH20	Capnocytophaga canimorsus	1	311	9e-99	0.839763
14491	GH20	Enterococcus casseliflavus	89	315	2.8e-56	0.667656
31349	GH23	Bacteroides coprosuis	506	630	1.3e-31	0.755556
18970	GH23	Bacteroides coprosuis	105	238	1.4e-26	0.866667
1570	GH23	Bacteroides coprosuis	302	412	3.9e-23	0.762963
41085	GH23	Bacteroides coprosuis	94	228	6.2e-24	0.896296
44227	GH23	Clostridium	111	223	1.9e-30	0.837037
23259	GH23	Clostridium butyricum	24	154	6.1e-30	0.814815
11071	GH23	Clostridium saccharobutylicum	160	273	1e-28	0.8
19356	GH23	Clostridium tetani	14	134	2.1e-28	0.748148
46479	GH23	Coprococcus catus	206	337	2.9e-17	0.814815
33647	GH23	Dysgonomonas gadei	124	253	6.2e-25	0.837037
29021	GH23	Dysgonomonas mossii	93	226	3.5e-21	0.888889
16315	GH23	Enterococcus faecium	51	164	4.2e-05	0.859259
41867	GH23	Escherichia coli	2	131	6.3e-15	0.651852
40068	GH23	Escherichia coli	9	153	1.3e-24	0.933333
39820	GH23	Escherichia coli	17	128	1.7e-14	0.762963
29707	GH23	Escherichia coli	64	179	9e-19	0.82963
21212	GH23	Escherichia coli	64	189	6.5e-32	0.762963
21179	GH23	Escherichia coli	64	189	6.5e-32	0.762963
17760	GH23	Escherichia coli	299	448	1.8e-23	0.814815
33944	GH23	Herbinix hemicellulosilytica	63	170	1e-35	0.8
22904	GH23	Klebsiella	16	162	8.3e-19	0.777778
29243	GH23	Klebsiella pneumoniae	104	248	2.3e-22	0.933333
20537	GH23	Klebsiella pneumoniae	322	475	1.1e-24	0.844444
13730	GH23	Klebsiella pneumoniae	209	356	5.1e-22	0.785185
12930	GH23	Klebsiella pneumoniae	345	481	4.8e-23	0.8
46759	GH23	Lysinibacillus	64	190	3.7e-11	0.807407
30042	GH23	Lysinibacillus sphaericus	137	251	5.9e-37	0.844444
12281	GH23	Lysinibacillus sphaericus	27	92	4.3e-11	0.540741
6645	GH23	Morganella morganii	32	100	5.3e-11	0.474074
7704	GH23	Morganella morganii	285	410	4.4e-30	0.762963
31010	GH23	Prevotella	242	397	7.9e-22	0.822222
34112	GH23	Ruminococcaceae bacterium	54	192	1.3e-30	0.859259
38829	GH23	Shigella sonnei	52	152	1.2e-15	0.622222
615	GH24	Escherichia coli	21	152	7.4e-47	0.985401
39869	GH24	Escherichia coli	28	97	6.5e-17	0.50365
27836	GH24	Escherichia coli	34	156	6.3e-49	0.912409
27184	GH24	Escherichia coli	873	1011	9.2e-34	0.992701
24189	GH24	Escherichia coli	21	152	5.3e-47	0.985401
22679	GH24	Escherichia coli	14	121	3.3e-39	0.80292
19732	GH24	Escherichia coli	2	123	3.2e-48	0.905109
2786	GH24	Klebsiella	30	161	3.7e-45	0.985401
10331	GH24	Morganella morganii	2	89	1.7e-32	0.635036
14943	GH24	Morganella morganii	20	150	2.9e-47	0.970803
4593	GH24	Morganella morganii	21	113	2.9e-30	0.693431
33259	GH24	Ruminococcaceae bacterium	645	747	5e-19	0.70073
34644	GH25	Bacteroides coprosuis	2	72	2.9e-20	0.423729
3145	GH25	Bacteroides coprosuis	119	215	2.7e-28	0.525424
33780	GH25	Clostridium	105	281	4.3e-46	0.988701
27524	GH25	Clostridium botulinum	27	223	4.4e-36	0.99435
7354	GH25	Clostridium butyricum	195	355	5.8e-42	0.943503
4150	GH25	Clostridium butyricum	20	190	3.1e-37	0.977401
36983	GH25	Clostridium butyricum	8	127	3.4e-25	0.700565
34483	GH25	Dysgonomonas mossii	69	245	1.3e-42	0.99435
1491	GH25	Dysgonomonas mossii	48	222	5.1e-50	0.99435
16377	GH25	Escherichia coli	73	248	2.7e-54	0.99435
16374	GH25	Escherichia coli	73	248	2.2e-53	0.99435
24492	GH25	Eubacterium	7	182	1.2e-51	0.99435
27868	GH25	Ruminococcaceae	78	249	1.5e-58	0.99435
44424	GH25	Streptococcus uberis	6	184	8.4e-40	0.988701
33247	GH25	Terrisporobacter glycolicus	4	186	1.8e-38	0.99435
25510	GH26	Clostridium butyricum	295	644	1.5e-59	0.930693
47666	GH26	Clostridium clariflavum	181	515	1.5e-98	0.993399
5839	GH26	Clostridium neonatale	65	417	1.4e-62	0.953795
45819	GH26	Clostridium thermocellum	104	251	1.5e-26	0.429043
44736	GH26	Roseburia intestinalis	434	779	9.4e-53	0.90099
44517	GH27	Roseburia intestinalis	5	191	1.5e-25	0.373333
24709	GH28	Alkaliphilus metalliredigens	106	463	3.4e-71	0.923077
6732	GH28	Clostridium saccharoperbutylacetonicum	115	475	2.6e-69	0.895385
20951	GH28	Enterococcus casseliflavus	3	296	2.2e-91	0.775385
26532	GH29	Bacteroides	30	315	2.9e-84	0.791908
12681	GH29	Bacteroides coprosuis	50	372	4.5e-82	0.872832
48338	GH29	Dysgonomonas gadei	37	337	8.6e-82	0.852601
29168	GH29	Dysgonomonas mossii	21	353	1.1e-105	0.901734
9248	GH29	Enterococcus casseliflavus	1	226	1.9e-55	0.580925
6737	GH29	Enterococcus casseliflavus	3	124	6e-37	0.33815
15019	GH29	Enterococcus casseliflavus	14	118	1.1e-32	0.349711
46228	GH29	Roseburia intestinalis	8	373	6e-111	0.945087
24620	GH29	Ruminococcus gnavus	11	378	3.5e-110	0.950867
34415	GH30	Dysgonomonas	73	500	3.9e-135	0.968825
44721	GH30	Cellulosilyticum ruminicola	28	422	7.5e-88	0.983213
36982	GH30	Bacteroides coprosuis	1	152	5e-51	0.364508
22527	GH30	Bacteroides coprosuis	35	246	1.7e-72	0.498801
18069	GH30	Bacteroides coprosuis	46	257	2.1e-72	0.498801
18068	GH30	Bacteroides coprosuis	2	211	9.6e-45	0.46283
4813	GH30	Clostridium butyricum	29	215	8e-67	0.450839
4812	GH30	Clostridium butyricum	3	210	2.3e-58	0.472422
37543	GH31	Bacteroides coprosuis	3	169	1.9e-30	0.400468
37075	GH31	Bacteroides coprosuis	12	149	3e-28	0.332553
33888	GH31	Clostridium cellulosi	236	665	9.4e-130	0.995316
8909	GH31	Clostridium saccharoperbutylacetonicum	200	640	3.3e-180	0.997658
9684	GH31	Enterococcus casseliflavus	4	297	7.4e-86	0.683841
41755	GH31	Escherichia coli	3	375	1.7e-111	0.861827
19678	GH31	Escherichia coli	229	666	6.4e-100	0.981265
32516	GH31	Klebsiella pneumoniae	239	668	4.2e-131	0.995316
1751	GH31	Klebsiella pneumoniae	237	681	3.8e-131	0.992974
34002	GH31	Paenibacillus mucilaginosus	236	665	2.8e-130	0.995316
46167	GH31	Roseburia intestinalis	252	682	5.5e-135	0.997658
15086	GH32	Clostridium beijerinckii	32	339	1.6e-102	0.996587
14781	GH32	Clostridium beijerinckii	269	601	9e-81	0.996587
24554	GH32	Clostridium saccharobutylicum	29	332	5.1e-89	0.996587
21229	GH32	Clostridium saccharobutylicum	38	340	2.2e-98	0.996587
33556	GH32	Echinicola vietnamensis	74	356	1e-79	0.986348
7606	GH32	Enterococcus casseliflavus	1	114	1.4e-27	0.368601
19774	GH32	Escherichia coli	32	333	5.5e-106	0.996587
29528	GH32	Klebsiella	31	336	1.1e-95	0.996587
13895	GH32	Klebsiella pneumoniae	29	329	7.3e-110	0.993174
23885	GH32	Morganella morganii	31	221	5.9e-54	0.624573
46053	GH32	Ruminococcus gauvreauii	1	311	7e-88	0.982935
38897	GH33	Bacteroides vulgatus	20	236	1.1e-63	0.605263
48101	GH33	Clostridium sporosphaeroides	119	331	6.7e-07	0.391813
20952	GH35	Enterococcus casseliflavus	1	269	1.7e-96	0.833876
34340	GH36	Bacteroides xylanisolvens	26	703	3.5e-215	0.99564
9904	GH36	Cellulosilyticum lentocellum	2	228	1.5e-108	0.327035
34003	GH36	Ethanoligenens harbinense	30	728	1.4e-278	0.994186
30406	GH36	Klebsiella pneumoniae	6	655	1.6e-245	0.975291
31009	GH36	Proteiniphilum acetatigenes	80	648	5.2e-72	0.819767
43313	GH36	Ruminococcus torques	12	713	6.8e-283	0.99564
12980	GH36	Clostridium	12	722	1.1e-287	0.994186
43971	GH36	Clostridium butyricum	11	711	3.9e-270	0.997093
38636	GH36	Clostridium butyricum	3	223	2.1e-92	0.318314
4549	GH36	Clostridium saccharobutylicum	1	323	2.7e-146	0.46657
4548	GH36	Clostridium saccharobutylicum	12	371	8.1e-126	0.50436
42038	GH37	Escherichia coli	1	369	5.6e-149	0.741344
42773	GH37	Escherichia coli	3	398	7.9e-176	0.792261
32231	GH37	Klebsiella pneumoniae	71	545	2.1e-181	0.995927
22906	GH37	Klebsiella pneumoniae	62	536	3.2e-189	0.99389
4467	GH38	Enterococcus casseliflavus	1	183	7.4e-52	0.64684
9152	GH38	Escherichia coli	250	503	1.2e-72	0.944238
18063	GH38	Escherichia coli	1	162	6.2e-41	0.587361
44953	GH39	Butyrivibrio proteoclasticus	342	788	6.7e-106	0.979118
39169	GH39	Clostridium	6	152	4.1e-14	0.301624
45728	GH39	Clostridium butyricum	356	780	4.3e-47	0.962877
45315	GH39	Clostridium saccharoperbutylacetonicum	125	253	1.9e-22	0.350348
45462	GH39	Eubacterium plexicaudatum	308	678	1.4e-64	0.865429
33977	GH39	Flavobacterium aquidurense	23	453	1e-144	0.976798
21243	GH39	Klebsiella	533	703	8.1e-06	0.389791
43891	GH39	Roseburia faecis	321	596	3.2e-49	0.647332
28798	GH42	Blautia wexlerae	6	386	1.2e-144	0.994609
23806	GH42	Clostridium beijerinckii	1	332	4.2e-138	0.884097
9210	GH42	Clostridium butyricum	34	414	3.3e-162	0.994609
33845	GH42	Clostridium leptum	19	392	7.4e-154	0.997305
8989	GH42	Enterococcus casseliflavus	1	154	4e-66	0.412399
3482	GH42	Eubacterium contortum	13	382	1.5e-157	0.994609
29448	GH42	Klebsiella pneumoniae	19	391	2.8e-164	0.994609
26974	GH42	Klebsiella pneumoniae	10	376	2.1e-123	0.991914
46229	GH42	Ruminococcus gnavus	16	386	6.6e-158	0.994609
33570	GH43	Bacteroides salyersiae	42	315	1.6e-29	0.907258
47311	GH43	Bacteroides thetaiotaomicron	39	353	6e-33	0.991935
46533	GH43	Bacteroides thetaiotaomicron	42	351	1.7e-44	0.991935
44599	GH43	Blautia schinkii	7	317	6.3e-41	0.967742
21085	GH43	Clostridium difficile	2	313	1.1e-62	0.991935
774	GH43	Echinicola vietnamensis	30	318	1.2e-65	0.991935
46765	GH43	Lachnobacterium bovis	45	347	1.9e-54	0.96371
33720	GH43	Prevotella	24	308	3.8e-66	0.991935
1472	GH43	Prevotella	38	360	2.5e-64	0.987903
30539	GH43	Proteiniphilum acetatigenes	44	312	1.5e-40	0.939516
46665	GH43	Ruminiclostridium thermocellum	45	284	6.3e-25	0.762097
28791	GH43	Sphaerochaeta coccoides	2	286	5.7e-66	0.991935
33503	GH43	Sphingobacterium	48	314	2.8e-58	0.943548
46103	GH43	Clostridium acetobutylicum	46	410	5.7e-46	0.967742
47302	GH43	Prevotella	32	285	4.1e-19	0.903226
4189	GH43	Enterococcus casseliflavus	10	149	1.9e-34	0.447581
48290	GH43	Dysgonomonas mossii	33	313	2.6e-61	0.979839
7125	GH43	Enterococcus faecalis	46	223	5.7e-21	0.584677
10817	GH43	Enterococcus casseliflavus	9	114	1.6e-15	0.358871
12424	GH43	Enterococcus faecium	15	160	1.6e-29	0.471774
16025	GH43	Enterococcus mundtii	7	153	4.3e-19	0.5
30845	GH43	Klebsiella	6	306	7e-46	0.983871
48015	GH43	Roseburia faecis	11	318	1.4e-38	0.979839
33055	GH43	Bacteroides faecichinchillae	26	305	1.6e-61	0.991935
45937	GH43	Bacteroides salanitronis	3	281	2.9e-65	0.991935
44723	GH43	Cellulosilyticum ruminicola	40	309	4.5e-50	0.991935
48036	GH43	Clostridium cellulovorans	2	290	2.2e-45	0.987903
45460	GH43	Clostridium saccharoperbutylacetonicum	6	293	2.1e-59	0.991935
7722	GH43	Enterococcus casseliflavus	2	131	4.4e-22	0.395161
6520	GH43	Enterococcus casseliflavus	2	281	3.1e-50	0.903226
45161	GH43	Eubacterium cellulosolvens	38	318	2.8e-55	0.983871
25251	GH43	Klebsiella pneumoniae	4	305	8.8e-57	0.991935
13712	GH43	Klebsiella pneumoniae	6	276	3e-56	0.991935
29829	GH46	Lysinibacillus	40	174	0.00038	0.698198
42775	GH48	Clostridium cellulolyticum	69	693	1.2e-271	0.995138
44519	GH51	Butyrivibrio fibrisolvens	2	501	1.8e-139	0.725397
3444	GH51	Clostridium cellulosi	5	492	1.4e-139	0.72381
6591	GH51	Enterococcus casseliflavus	10	507	7e-137	0.734921
16248	GH51	Enterococcus casseliflavus	3	209	6.2e-73	0.319048
45820	GH53	Butyrivibrio fibrisolvens	209	587	1.1e-123	0.997076
23807	GH53	Clostridium clariflavum	20	164	1.3e-65	0.444444
45821	GH53	Eubacterium rectale	5	363	8.7e-133	0.994152
29447	GH53	Klebsiella pneumoniae	40	399	2.7e-149	0.997076
3483	GH53	Marvinbryantia formatexigens	1	357	2.5e-124	0.98538
46189	GH53	Prevotella brevis	21	306	5.5e-34	0.798246
11745	GH57	Bacillus badius	43	163	9.1e-06	0.308094
45153	GH57	Bacteroides coprosuis	29	327	1.1e-52	0.793734
34493	GH57	Dysgonomonas mossii	6	338	2.4e-57	0.843342
3096	GH63	Bacteroides coprosuis	216	422	3e-63	0.375439
48259	GH63	Bacteroides helcogenes	95	429	1.6e-34	0.373684
884	GH63	Dysgonomonas mossii	83	425	2.3e-32	0.387719
40490	GH65	Bacteroides coprosuis	7	163	1.5e-26	0.5
17007	GH65	Bacteroides coprosuis	307	482	7.1e-72	0.475806
4047	GH65	Clostridium phytofermentans	11	186	2.4e-55	0.459677
7901	GH65	Enterococcus casseliflavus	81	493	2.4e-127	0.991935
4144	GH65	Enterococcus casseliflavus	218	538	1.2e-133	0.865591
4048	GH65	Enterococcus gallinarum	29	173	5.5e-54	0.392473
38313	GH65	Escherichia coli	4	152	6.1e-48	0.392473
35330	GH65	Escherichia coli	1	112	9.6e-35	0.319892
36709	GH65	Escherichia coli	9	146	1.3e-56	0.336022
8641	GH65	Morganella morganii	1	298	6.8e-86	0.72043
35329	GH65	Shigella sonnei	1	112	5.8e-34	0.319892
29651	GH67	Paenibacillus	13	676	2.3e-285	0.995516
29152	GH71	Bacteroides vulgatus	163	357	4.3e-06	0.453333
42407	GH73	Bacteroides coprosuis	19	147	1.3e-37	0.976562
889	GH73	Capnocytophaga	16	163	8e-32	0.9375
46422	GH73	Capnocytophaga	14	162	1.1e-31	0.960938
32466	GH73	Capnocytophaga	13	161	1.8e-31	0.953125
26828	GH73	Clostridium botulinum	60	184	1.4e-16	0.914062
9104	GH73	Clostridium saccharobutylicum	75	199	1.2e-15	0.929688
27449	GH73	Clostridium saccharobutylicum	55	175	1.7e-16	0.898438
8842	GH73	Clostridium tetani	31	164	1.6e-27	0.960938
33550	GH73	Dysgonomonas gadei	45	172	6e-36	0.976562
8709	GH73	Enterococcus casseliflavus	13	55	9.2e-06	0.320312
17459	GH73	Enterococcus casseliflavus	181	322	4.8e-27	0.984375
10062	GH73	Enterococcus casseliflavus	195	240	4.7e-12	0.34375
11608	GH73	Enterococcus pernyi	73	114	2.3e-08	0.320312
10248	GH73	Enterococcus pernyi	25	166	1.2e-27	0.984375
23643	GH73	Escherichia coli	61	183	2e-23	0.914062
21318	GH73	Escherichia coli	61	183	2e-23	0.914062
44499	GH73	Herbinix hemicellulosilytica	409	489	7.9e-06	0.539062
32166	GH73	Klebsiella	60	180	2.3e-23	0.921875
2358	GH73	Lysinibacillus	452	569	4.8e-14	0.960938
11736	GH73	Lysinibacillus sphaericus	43	184	4.3e-29	0.984375
4434	GH73	Morganella morganii	1	63	1.4e-16	0.484375
4706	GH73	Morganella morganii	14	134	3.1e-22	0.898438
35347	GH73	Shigella sonnei	40	104	6.1e-16	0.421875
43061	GH76	Bacteroides coprosuis	52	372	1.7e-81	0.882682
43060	GH76	Bacteroides coprosuis	26	355	7.8e-65	0.888268
27996	GH76	Clostridium cellulosi	152	312	6.6e-05	0.405028
3259	GH76	Clostridium clariflavum	420	579	4.8e-09	0.385475
838	GH76	Dysgonomonas mossii	69	380	4.5e-72	0.837989
29608	GH76	Dysgonomonas mossii	54	411	9.3e-43	0.759777
33387	GH76	Niastella koreensis	391	734	8.4e-72	0.944134
33339	GH76	Pedobacter	36	358	5.4e-89	0.899441
24752	GH77	Anaerotruncus colihominis	22	501	1.6e-173	0.993927
39209	GH77	Bacteroides coprosuis	2	252	6.2e-78	0.504049
6984	GH77	Clostridium beijerinckii	19	507	7.5e-172	0.993927
9288	GH77	Clostridium butyricum	13	495	1e-172	0.993927
46179	GH77	Clostridium perfringens	13	487	8.1e-167	0.989879
33480	GH77	Dysgonomonas gadei	242	885	3.7e-148	0.989879
19855	GH77	Klebsiella pneumoniae	149	686	9.3e-161	0.989879
38871	GH77	Shigella sonnei	2	236	2.8e-66	0.410931
33557	GH78	Bacteroides thetaiotaomicron	341	851	1e-152	0.996032
34267	GH78	Bacteroides uniformis	338	856	4.8e-153	0.996032
44668	GH78	Butyrivibrio proteoclasticus	304	816	1e-156	0.990079
15479	GH78	Clostridium phytofermentans	302	539	1.2e-18	0.404762
46038	GH78	Eubacterium plexicaudatum	311	822	6e-186	0.990079
18390	GH78	Klebsiella pneumoniae	73	520	2.9e-74	0.857143
46443	GH78	Lachnospiraceae	341	861	1e-151	0.990079
43836	GH78	Robinsoniella peoriensis	50	565	2.3e-155	0.994048
45004	GH81	Eubacterium ventriosum	81	763	1.3e-134	0.972669
16301	GH85	Enterococcus casseliflavus	45	146	2.2e-37	0.304762
42501	GH88	Bacteroides coprosuis	93	409	2.7e-121	0.981763
41099	GH88	Bacteroides vulgatus	74	395	1.2e-127	0.978723
16636	GH88	Clostridium butyricum	60	387	1.3e-122	0.990881
15544	GH88	Enterococcus casseliflavus	48	230	3.6e-66	0.550152
12807	GH88	Enterococcus casseliflavus	1	102	1.7e-38	0.306991
36893	GH88	Enterococcus faecalis	3	151	1.8e-59	0.455927
24640	GH88	Roseburia hominis	53	382	8.5e-131	0.984802
39454	GH89	Bacteroides coprosuis	5	214	3.7e-54	0.3273
11480	GH89	Bacteroides xylanisolvens	68	714	2.1e-208	0.992459
11476	GH89	Bacteroides xylanisolvens	64	494	1.7e-176	0.644042
29943	GH91	Lysinibacillus	84	218	2.9e-07	0.331646
42998	GH92	Bacteroides coprosuis	2	296	1e-117	0.562118
38347	GH92	Bacteroides coprosuis	1	206	8.3e-59	0.417515
20162	GH92	Bacteroides coprosuis	252	716	2.2e-171	0.936864
40399	GH92	Bacteroides thetaiotaomicron	1	222	4.2e-76	0.446029
34362	GH92	Bacteroides thetaiotaomicron	214	731	6.7e-167	0.98778
29094	GH92	Bacteroides xylanisolvens	241	748	2.9e-183	0.995927
34259	GH92	Dysgonomonas gadei	217	408	3.2e-51	0.397149
34259	GH92	Dysgonomonas gadei	416	671	3.4e-58	0.513238
33559	GH92	Dysgonomonas gadei	235	740	6.3e-176	0.995927
2146	GH92	Dysgonomonas gadei	278	767	1.1e-186	0.98778
31028	GH92	Dysgonomonas macrotermitis	258	744	3.8e-191	0.983707
881	GH92	Dysgonomonas mossii	242	732	7.9e-184	0.995927
48262	GH92	Dysgonomonas mossii	239	726	2.4e-183	0.99389
33343	GH92	Dysgonomonas mossii	239	719	1.3e-144	0.973523
10254	GH92	Enterococcus casseliflavus	1	212	4.6e-76	0.399185
38350	GH92	Leadbetterella byssophila	1	206	2.3e-58	0.417515
2147	GH92	Prevotella	260	757	8.1e-177	0.995927
47745	GH93	Clostridium aerotolerans	43	328	4.3e-87	0.983713
46187	GH94	Cellulosilyticum lentocellum	2	794	3.2e-250	0.744208
17037	GH94	Cellulosilyticum lentocellum	117	890	2.6e-157	0.643822
17338	GH94	Clostridium butyricum	1861	3204	0	0.989382
43269	GH94	Clostridium cellulolyticum	2	366	7.5e-108	0.341699
44310	GH94	Clostridium papyrosolvens	32	410	6.3e-121	0.373552
44731	GH94	Clostridium phytofermentans	2	808	1.8e-302	0.745174
33181	GH94	Roseburia	5	819	5.9e-301	0.753861
32828	GH94	Roseburia hominis	117	914	1.1e-270	0.75
41156	GH95	Bacteroides xylanisolvens	21	474	1.9e-200	0.628809
28790	GH95	Sphaerochaeta coccoides	319	656	5.6e-12	0.470914
38911	GH97	Bacteroides coprosuis	15	221	4.2e-42	0.329635
13069	GH97	Bacteroides coprosuis	2	520	3.9e-183	0.77813
40963	GH97	Bacteroides fragilis	6	324	1.5e-132	0.477021
40908	GH97	Bacteroides xylanisolvens	3	396	2.4e-143	0.622821
1466	GH97	Dysgonomonas gadei	16	725	5.1e-254	0.985737
34341	GH97	Dysgonomonas macrotermitis	15	664	6.6e-213	0.990491
38817	GH97	Flavobacterium johnsoniae	1	233	5.5e-71	0.307448
13975	GH102	Klebsiella pneumoniae	113	244	5.7e-43	0.993631
39130	GH103	Escherichia coli	1	240	1.1e-88	0.823729
14118	GH103	Klebsiella pneumoniae	78	365	6.5e-96	0.962712
4789	GH103	Morganella morganii	1	98	5.9e-26	0.325424
23776	GH104	Escherichia coli	6	160	2.9e-55	0.97931
24710	GH105	Butyrivibrio	35	379	1.4e-104	0.981928
15682	GH105	Clostridium cellulovorans	20	301	7.1e-101	0.822289
22818	GH105	Klebsiella pneumoniae	60	376	1.4e-113	0.96988
33843	GH105	Paenibacillus ginsengihumi	845	1187	3e-87	0.978916
24649	GH105	Paenibacillus ginsengihumi	368	709	1.5e-88	0.975904
46447	GH106	Clostridium saccharoperbutylacetonicum	20	876	8.7e-74	0.963592
33844	GH106	Clostridium stercorarium	13	807	5.5e-76	0.95267
32811	GH106	Robinsoniella peoriensis	15	725	2.5e-63	0.787621
25810	GH108	Klebsiella	7	90	3.4e-28	0.976744
8322	GH108	Klebsiella pneumoniae	7	90	3.4e-28	0.976744
43224	GH109	Alkaliphilus transvaalensis	45	133	1.5e-09	0.690476
46547	GH109	Anaerococcus lactolyticus	4	112	5.4e-17	0.936508
23718	GH109	Anaerostipes hadrus	3	100	4e-05	0.777778
42893	GH109	Bacteroides coprosuis	2	87	1.8e-05	0.690476
1526	GH109	Bacteroides coprosuis	6	122	3.4e-13	0.984127
28226	GH109	Bacteroides thetaiotaomicron	40	151	4.8e-19	0.920635
41082	GH109	Bacteroides xylanisolvens	60	185	4.4e-56	0.992063
34233	GH109	Bacteroides xylanisolvens	43	151	5.4e-15	0.928571
32720	GH109	Clostridium	4	119	1.3e-16	0.936508
5809	GH109	Clostridium butyricum	10	118	4.9e-10	0.920635
45452	GH109	Clostridium butyricum	4	113	2.3e-14	0.960317
17644	GH109	Clostridium butyricum	2	111	2e-12	0.936508
15616	GH109	Clostridium butyricum	5	124	5.2e-23	0.944444
43301	GH109	Clostridium josui	2	118	1.8e-16	0.952381
45457	GH109	Clostridium saccharoperbutylacetonicum	7	124	3.4e-20	0.968254
17645	GH109	Clostridium saccharoperbutylacetonicum	57	114	1.3e-06	0.452381
23721	GH109	Clostridium	10	116	2.9e-10	0.912698
33701	GH109	Dysgonomonas	39	136	5.9e-16	0.865079
34309	GH109	Dysgonomonas gadei	77	202	4.3e-48	0.992063
34234	GH109	Dysgonomonas gadei	9	121	2.3e-11	0.960317
4751	GH109	Enterococcus casseliflavus	5	119	5.2e-16	0.97619
21359	GH109	Enterococcus casseliflavus	3	96	1.7e-07	0.809524
9030	GH109	Escherichia coli	2	110	8.7e-08	0.928571
9028	GH109	Escherichia coli	2	110	1.4e-08	0.928571
533	GH109	Escherichia coli	10	91	4.4e-05	0.730159
41519	GH109	Escherichia coli	6	119	2.6e-14	0.960317
21178	GH109	Escherichia coli	63	116	1.7e-05	0.420635
21174	GH109	Escherichia coli	63	116	1.7e-05	0.420635
46512	GH109	Eubacterium plexicaudatum	2	101	1e-08	0.793651
34563	GH109	Faecalibacterium prausnitzii	63	168	5.2e-12	0.825397
29520	GH109	Klebsiella	5	108	2.8e-08	0.904762
29519	GH109	Klebsiella	21	124	1.5e-16	0.888889
29518	GH109	Klebsiella	7	125	5.5e-12	0.944444
25285	GH109	Klebsiella	71	127	4.4e-12	0.444444
9939	GH109	Klebsiella pneumoniae	60	114	1.4e-06	0.428571
3905	GH109	Klebsiella pneumoniae	2	111	7.6e-15	0.936508
38188	GH109	Klebsiella pneumoniae	43	113	1.4e-09	0.539683
29396	GH109	Klebsiella pneumoniae	13	136	9.4e-11	0.960317
26907	GH109	Klebsiella pneumoniae	4	118	3.8e-16	0.960317
19875	GH109	Klebsiella pneumoniae	65	125	1.4e-08	0.47619
18463	GH109	Klebsiella pneumoniae	58	107	6.6e-12	0.388889
18299	GH109	Klebsiella pneumoniae	47	136	8.2e-09	0.698413
13613	GH109	Klebsiella pneumoniae	3	110	1.2e-09	0.920635
26611	GH109	Lysinibacillus sphaericus	2	96	0.00052	0.761905
20199	GH109	Morganella morganii	48	103	6.5e-09	0.436508
4229	GH109	Morganella morganii	1	54	4.5e-07	0.420635
28217	GH109	Pedobacter saltans	43	144	5.4e-18	0.84127
33351	GH109	Prevotella	43	153	3.9e-22	0.865079
44495	GH109	Ruminococcus obeum	46	114	1e-08	0.539683
34560	GH109	Tannerella forsythia	71	190	3.9e-14	0.928571
46064	GH109	Tyzzerella nexilis	2	118	1.5e-22	0.960317
5883	GH110	Bacteroides helcogenes	27	593	7.7e-214	0.990876
34339	GH110	Dysgonomonas gadei	28	577	2.4e-155	0.992701
34350	GH110	Dysgonomonas gadei	33	561	9.8e-86	0.981752
24650	GH112	Clostridium stercorarium	30	743	3.4e-283	0.997203
45257	GH113	Amphibacillus xylanus	4	301	1.4e-81	0.990196
29752	GH114	Bacillus decisifrondis	56	223	1.3e-12	0.826316
40969	GH114	Escherichia coli	180	245	6.1e-05	0.321053
47130	GH115	Roseburia intestinalis	784	950	0.0001	0.312769
47130	GH115	Roseburia intestinalis	26	683	1.2e-198	0.863702
33565	GH117	Prevotella	105	220	2.7e-19	0.488152
33565	GH117	Prevotella	190	347	2.7e-16	0.767773
45945	GH120	Roseburia intestinalis	296	386	2e-33	0.989011
38318	GH123	Bacteroides coprosuis	3	176	1.3e-67	0.312268
38081	GH123	Bacteroides coprosuis	1	193	3.5e-88	0.356877
10292	GH123	Enterococcus faecalis	43	236	3e-50	0.332714
26488	GH123	Pedobacter heparinus	56	592	1.7e-207	0.992565
839	GH125	Bacteroides thetaiotaomicron	75	476	3.7e-182	0.995025
31027	GH125	Bacteroides thetaiotaomicron	78	482	1.4e-183	0.995025
885	GH125	Bacteroides xylanisolvens	63	462	9.4e-182	0.995025
40914	GH125	Bacteroides xylanisolvens	23	423	1.7e-179	0.997512
16951	GH125	Enterococcus casseliflavus	2	151	1.1e-63	0.378109
6581	GH126	Clostridium butyricum	185	494	5.5e-80	0.987539
48268	GH127	Bacteroides dorei	37	575	1.2e-200	0.998092
46532	GH127	Bacteroides oleiciplenus	283	562	3e-31	0.551527
47305	GH127	Bacteroides thetaiotaomicron	320	546	7.1e-33	0.421756
33065	GH127	Dysgonomonas mossii	33	584	5e-180	0.998092
9151	GH127	Escherichia coli	65	533	2e-25	0.916031
1372	GH127	Escherichia coli	20	568	2e-240	0.996183
31156	GH127	Phocaeicola abscessus	319	549	1.5e-35	0.425573
47881	GH127	Prevotella	322	555	2.2e-31	0.425573
31155	GH127	Prevotella	54	560	1.7e-213	0.998092
31154	GH127	Prevotella	300	532	3e-33	0.431298
46848	GH127	Ruminococcus champanellensis	248	575	6.6e-42	0.664122
44809	GH130	Bacteroides thetaiotaomicron	61	372	3e-87	0.932432
2511	GH130	Bacteroides thetaiotaomicron	27	259	2.1e-64	0.773649
44456	GH130	Cellulosilyticum lentocellum	1	267	1.4e-85	0.885135
27993	GH130	Clostridium cellulosi	20	317	1e-102	0.993243
5844	GH130	Clostridium butyricum	3	300	1.4e-89	0.993243
24842	GH130	Clostridium saccharoperbutylacetonicum	3	300	9.9e-91	0.993243
44458	GH130	Coprococcus eutactus	48	359	3.7e-92	0.989865
24820	GH130	Roseburia hominis	27	324	1.9e-94	0.996622

## Sheet: GT
Distribution of glycosyltransferase family in the metagenome of EMSD5
ID	CAZy family	Organism source	Domain location		HMM
			Start	End	E-value	Coverage
43681	GT1	Acetivibrio cellulolyticus	122	301	1.7e-30	0.382199
43220	GT1	Clostridium arbusti	3	264	1e-36	0.651832
46330	GT1	Clostridium saccharobutylicum	258	436	5.2e-25	0.413613
47998	GT1	Oscillibacter valericigenes	81	389	3.1e-36	0.798429
46157	GT2	Acetivibrio ethanolgignens	5	108	1.7e-24	0.619048
31677	GT2	Bacillus decisifrondis	2	87	8.5e-16	0.553571
31840	GT2	Bacillus pseudofirmus	62	263	2.4e-22	0.970238
27079	GT2	Bacillus thuringiensi	19	125	6e-20	0.64881
42979	GT2	Bacteroides coprosuis	6	66	1.8e-07	0.363095
42202	GT2	Bacteroides coprosuis	4	167	2.4e-27	0.988095
41277	GT2	Bacteroides coprosuis	9	84	2.4e-13	0.434524
39688	GT2	Bacteroides coprosuis	54	220	8.6e-17	0.97619
36459	GT2	Bacteroides coprosuis	20	114	7.4e-14	0.529762
24864	GT2	Bacteroides coprosuis	9	137	2.4e-18	0.72619
18797	GT2	Bacteroides coprosuis	7	145	1.5e-19	0.815476
13323	GT2	Bacteroides coprosuis	4	74	8.1e-16	0.428571
47538	GT2	Bacteroides dorei	4	158	5.2e-20	0.964286
643	GT2	Bacteroides eggerthii	8	134	6e-25	0.732143
40823	GT2	Bacteroides fragilis	88	206	1.3e-23	0.684524
47080	GT2	Cellulosilyticum ruminicola	3	186	4.6e-36	0.988095
47957	GT2	Clostridium	6	128	1.6e-29	0.720238
33940	GT2	Clostridium	14	177	1.6e-35	0.97619
24393	GT2	Clostridium	13	180	2.2e-19	0.97619
20226	GT2	Clostridium acidurici	235	409	8e-33	0.964286
35985	GT2	Clostridium botulinum	1	107	1.9e-17	0.630952
3299	GT2	Clostridium botulinum	154	265	8.9e-14	0.690476
25927	GT2	Clostridium botulinum	8	144	2.1e-31	0.815476
25106	GT2	Clostridium botulinum	13	181	1.5e-12	0.988095
16101	GT2	Clostridium botulinum	3	88	5.5e-13	0.529762
6487	GT2	Clostridium butyricum	8	118	4.3e-34	0.660714
5966	GT2	Clostridium butyricum	4	144	2.7e-08	0.839286
5790	GT2	Clostridium butyricum	17	136	1.5e-07	0.744048
26310	GT2	Clostridium butyricum	4	123	5.9e-26	0.708333
23114	GT2	Clostridium butyricum	3	126	6.4e-14	0.732143
46020	GT2	Clostridium cellobioparum	34	154	2.8e-23	0.690476
43877	GT2	Clostridium difficile	2	192	4.5e-27	0.988095
44320	GT2	Clostridium perfringens	8	155	7.4e-31	0.815476
9804	GT2	Clostridium saccharobutylicum	55	223	1.9e-19	0.85119
24143	GT2	Clostridium saccharobutylicum	6	168	1e-33	0.964286
44036	GT2	Coprococcus catus	7	173	2.3e-18	0.970238
47544	GT2	Desulfatitalea tepidiphila	9	114	4.5e-22	0.595238
47209	GT2	Dictyoglomus thermophilum	7	191	6.4e-36	0.994048
43097	GT2	Dictyoglomus thermophilum	7	117	9.6e-32	0.654762
29034	GT2	Dysgonomonas	6	144	3.8e-32	0.815476
29030	GT2	Dysgonomonas	6	134	2.9e-32	0.755952
48316	GT2	Dysgonomonas gadei	7	169	2.6e-34	0.988095
47316	GT2	Dysgonomonas gadei	5	168	1.6e-29	0.982143
45660	GT2	Dysgonomonas gadei	7	123	9.2e-19	0.678571
34521	GT2	Dysgonomonas gadei	12	179	6.2e-30	0.988095
34305	GT2	Dysgonomonas gadei	4	173	5.2e-27	0.988095
33679	GT2	Dysgonomonas gadei	6	170	6.9e-27	0.994048
32998	GT2	Dysgonomonas gadei	62	206	6.5e-12	0.815476
29041	GT2	Dysgonomonas gadei	4	159	2.4e-21	0.988095
29035	GT2	Dysgonomonas gadei	5	142	2.9e-20	0.809524
29033	GT2	Dysgonomonas gadei	4	91	2.3e-16	0.535714
29032	GT2	Dysgonomonas gadei	4	123	2.4e-14	0.72619
29003	GT2	Dysgonomonas gadei	12	153	2.2e-19	0.803571
34381	GT2	Dysgonomonas mossii	5	167	1.6e-25	0.97619
30612	GT2	Dysgonomonas mossii	19	177	2.4e-32	0.982143
25465	GT2	Dysgonomonas mossii	2	156	3.2e-22	0.886905
4993	GT2	Enterococcus casseliflavus	45	158	6e-28	0.666667
3153	GT2	Enterococcus casseliflavus	6	67	1.4e-11	0.339286
12354	GT2	Enterococcus casseliflavus	90	222	2.7e-20	0.72619
43487	GT2	Escherichia coli	9	169	1.6e-34	0.982143
41911	GT2	Escherichia coli	35	200	1.8e-20	0.97619
40615	GT2	Escherichia coli	83	160	0.00093	0.458333
36973	GT2	Escherichia coli	25	101	0.00089	0.464286
36449	GT2	Escherichia coli	1	94	1.5e-11	0.60119
36443	GT2	Escherichia coli	1	94	1.5e-11	0.60119
35690	GT2	Escherichia coli	1	93	1.1e-20	0.547619
35689	GT2	Escherichia coli	1	93	3.8e-21	0.547619
16206	GT2	Escherichia coli	8	108	2.1e-20	0.595238
16202	GT2	Escherichia coli	4	132	2.2e-13	0.761905
16181	GT2	Escherichia coli	11	106	1.5e-11	0.535714
16180	GT2	Escherichia coli	62	178	3.2e-08	0.672619
16179	GT2	Escherichia coli	11	115	7e-16	0.607143
16176	GT2	Escherichia coli	4	96	4.5e-13	0.52381
1190	GT2	Escherichia coli	247	427	1.5e-12	0.970238
10117	GT2	Escherichia coli	1	168	1.7e-36	0.97619
10116	GT2	Escherichia coli	1	168	1.7e-36	0.97619
43724	GT2	Escherichia coli	35	201	3.6e-34	0.988095
47958	GT2	Eubacterium xylanophilum	7	175	5e-12	0.982143
32141	GT2	Klebsiella	12	77	5.4e-12	0.422619
32128	GT2	Klebsiella	8	134	2.9e-26	0.755952
22728	GT2	Klebsiella	4	114	8.7e-27	0.654762
22726	GT2	Klebsiella	6	105	5.9e-14	0.589286
9954	GT2	Klebsiella pneumoniae	247	427	1.6e-12	0.970238
32256	GT2	Klebsiella pneumoniae	5	166	1.2e-26	0.982143
32217	GT2	Klebsiella pneumoniae	277	446	1.2e-34	0.988095
32207	GT2	Klebsiella pneumoniae	131	299	2.1e-34	0.982143
32126	GT2	Klebsiella pneumoniae	6	117	9.9e-23	0.702381
25245	GT2	Klebsiella pneumoniae	415	581	1.4e-21	0.994048
21273	GT2	Klebsiella pneumoniae	114	306	4e-23	0.970238
12866	GT2	Klebsiella pneumoniae	78	244	8.9e-32	0.988095
47487	GT2	Lachnoclostridium phytofermentans	2	82	4.3e-14	0.52381
8200	GT2	Lysinibacillus sphaericus	7	80	1.1e-10	0.434524
43219	GT2	Lysinibacillus sphaericus	2	90	3.6e-12	0.571429
31845	GT2	Lysinibacillus sphaericus	235	410	8.2e-33	0.970238
36213	GT2	Morganella morganii	11	106	4.1e-15	0.571429
8109	GT2	Morganella morganii	10	62	8.3e-07	0.309524
2400	GT2	Paenibacillus macerans	288	397	2e-11	0.636905
29040	GT2	Pedobacter saltans	11	125	1.2e-22	0.660714
44655	GT2	Ralstonia mannitolilytica	76	157	5e-12	0.529762
46274	GT2	Roseburia	10	172	1e-26	0.982143
34136	GT2	Ruminococcaceae bacterium	68	243	2.6e-30	0.97619
32571	GT2	Ruminococcaceae	32	117	6.3e-12	0.5
33260	GT2	Ruminococcus	33	152	6.5e-17	0.708333
47208	GT2	Ruminococcus flavefaciens	2	101	1.5e-13	0.583333
38958	GT2	Shigella sonnei	11	91	1.9e-15	0.452381
38264	GT3	Bacteroides coprosuis	3	203	2.9e-69	0.320251
25424	GT3	Dysgonomonas gadei	76	411	1.1e-118	0.544741
43494	GT4	Acetivibrio ethanolgignens	206	346	1.2e-32	0.8875
45515	GT4	Bacillus	213	299	5.5e-07	0.55625
23109	GT4	Bacillus cereus	230	372	1.9e-33	0.9125
45523	GT4	Bacillus coahuilensis	208	363	7.4e-16	0.95
830	GT4	Bacteroides cellulosilyticus	175	320	1.4e-15	0.89375
45154	GT4	Bacteroides coprosuis	242	388	2.2e-33	0.93125
39962	GT4	Bacteroides coprosuis	187	295	2e-16	0.6875
18799	GT4	Bacteroides coprosuis	13	141	1.5e-22	0.83125
18798	GT4	Bacteroides coprosuis	2	58	8.7e-14	0.35
5621	GT4	Bacteroides salyersiae	178	318	7.7e-31	0.88125
24109	GT4	Bacteroides salyersiae	191	344	8.2e-30	0.95
5620	GT4	Bacteroides stercoris	175	304	3.9e-09	0.7625
44976	GT4	Butyrivibrio	627	765	1.1e-21	0.89375
22039	GT4	Clostridium beijerinckii	191	343	9.6e-36	0.95
15853	GT4	Clostridium beijerinckii	160	275	1.3e-15	0.7125
8148	GT4	Clostridium botulinum	98	240	4.5e-33	0.90625
8051	GT4	Clostridium butyricum	15	169	1.2e-38	0.9375
20742	GT4	Clostridium butyricum	40	169	1.9e-15	0.81875
11850	GT4	Clostridium butyricum	8	115	3.1e-07	0.68125
34494	GT4	Clostridium cellulosi	242	383	7.3e-34	0.9
46066	GT4	Clostridium nexile	172	331	2.4e-38	0.95
8876	GT4	Clostridium saccharobutylicum	200	347	1.8e-41	0.91875
15614	GT4	Clostridium saccharobutylicum	225	374	2.9e-08	0.91875
12667	GT4	Clostridium saccharobutylicum	4	141	3.4e-34	0.86875
10284	GT4	Clostridium saccharobutylicum	174	316	2e-28	0.8625
34137	GT4	Clostridium saccharoperbutylacetonicum	232	383	3.6e-25	0.925
3500	GT4	Clostridium sporosphaeroides	192	341	3.6e-38	0.93125
27995	GT4	Clostridium stercorarium	186	353	2e-14	0.96875
5409	GT4	Clostridium tetani	1	68	2.9e-11	0.4125
11333	GT4	Clostridium tetani	2	130	5e-37	0.8
29031	GT4	Dysgonomonas	233	374	2.4e-19	0.91875
48315	GT4	Dysgonomonas gadei	186	323	2.9e-26	0.9625
34502	GT4	Dysgonomonas gadei	203	325	6.2e-20	0.83125
33643	GT4	Dysgonomonas gadei	215	356	1.9e-27	0.9
33031	GT4	Dysgonomonas gadei	193	340	1.4e-30	0.95
48324	GT4	Dysgonomonas mossii	180	325	3.2e-29	0.94375
23586	GT4	Enterococcus casseliflavus	164	275	4.7e-19	0.70625
43322	GT4	Escherichia coli	187	348	6.3e-39	0.95
41224	GT4	Escherichia coli	62	141	0.00017	0.475
39455	GT4	Escherichia coli	49	205	2.7e-30	0.98125
2050	GT4	Escherichia coli	217	335	8.3e-10	0.73125
16215	GT4	Escherichia coli	226	377	9.6e-35	0.93125
16215	GT4	Escherichia coli	662	808	1.3e-32	0.9125
16214	GT4	Escherichia coli	207	352	2.8e-40	0.90625
16213	GT4	Escherichia coli	190	339	9.9e-30	0.95
16204	GT4	Escherichia coli	286	347	2.3e-09	0.375
16197	GT4	Escherichia coli	228	310	3.6e-08	0.51875
16191	GT4	Escherichia coli	225	369	1.8e-35	0.8625
47545	GT4	Flavobacterium hibernum	191	337	9.3e-39	0.8875
45516	GT4	Fusobacterium periodonticum	227	368	1.9e-18	0.9375
33320	GT4	Gallibacterium anatis	232	368	1.3e-24	0.85
32129	GT4	Klebsiella	194	338	3.9e-28	0.91875
22727	GT4	Klebsiella	190	347	7.9e-31	0.96875
5140	GT4	Klebsiella pneumoniae	31	145	3.6e-18	0.74375
32130	GT4	Klebsiella pneumoniae	203	336	2.6e-30	0.875
25245	GT4	Klebsiella pneumoniae	227	362	8.5e-13	0.79375
2053	GT4	Klebsiella pneumoniae	205	355	8.6e-29	0.9625
2048	GT4	Klebsiella pneumoniae	202	339	1.4e-31	0.89375
10031	GT4	Klebsiella pneumoniae	843	996	2.1e-31	0.9625
43451	GT4	Lactobacillus parabrevis	178	328	1.4e-37	0.95
2361	GT4	Lysinibacillus	185	328	2.6e-31	0.90625
32386	GT4	Lysinibacillus sphaericus	195	344	4.3e-40	0.95
43450	GT4	Marinitoga piezophila	184	324	8.7e-09	0.825
4899	GT4	Morganella morganii	203	263	2.7e-06	0.40625
44661	GT4	Nocardia farcinica	187	327	3.9e-28	0.89375
33032	GT4	Pedobacter heparinus	165	309	3.6e-20	0.93125
646	GT4	Porphyromonas asaccharolytica	209	351	1.3e-25	0.88125
5618	GT4	Prevotella	211	355	2.8e-29	0.9125
34135	GT4	Ruminococcaceae bacterium	235	376	3.3e-28	0.9
33321	GT4	Ruminococcaceae bacterium	231	292	2.1e-07	0.375
32722	GT4	Ruminococcaceae bacterium	240	385	1.2e-14	0.85625
45151	GT5	Bacteroides coprosuis	6	243	4.2e-50	0.476695
33671	GT5	Bacteroides fragilis	5	225	7.8e-42	0.442797
34494	GT5	Clostridium cellulosi	15	174	5.7e-08	0.326271
27968	GT5	Clostridium leptum	2	470	6e-181	0.995763
16261	GT5	Clostridium saccharobutylicum	2	473	1e-187	0.995763
41816	GT5	Escherichia coli	2	315	2e-100	0.665254
47558	GT5	Eubacterium xylanophilum	3	476	6.9e-185	0.995763
19865	GT5	Klebsiella pneumoniae	1	465	6.6e-159	0.978814
37265	GT7	Bacteroides coprosuis	69	149	6.1e-05	0.312
45660	GT7	Dysgonomonas gadei	179	255	4.8e-11	0.312
41681	GT8	Bacteroides coprosuis	2	256	1.3e-57	0.871595
3496	GT8	Clostridium sporosphaeroides	281	548	3.3e-54	0.891051
18698	GT8	Enterococcus casseliflavus	2	251	1.5e-44	0.871595
43491	GT8	Escherichia coli	25	276	2.6e-58	0.898833
43490	GT8	Escherichia coli	13	272	1e-48	0.918288
43488	GT8	Escherichia coli	16	275	1.3e-50	0.910506
43325	GT8	Escherichia coli	21	274	4.1e-51	0.902724
43323	GT8	Escherichia coli	26	277	4e-54	0.88716
22724	GT8	Klebsiella	273	547	5.9e-58	0.898833
23534	GT9	Bacteroides coprosuis	89	296	3.4e-20	0.853333
14835	GT9	Bacteroides coprosuis	56	308	8.1e-36	0.973333
30983	GT9	Dysgonomonas	72	314	1.6e-32	0.937778
29002	GT9	Dysgonomonas capnocytophagoides	144	325	1.6e-23	0.706667
2913	GT9	Escherichia coli	1	174	3.1e-31	0.608889
2912	GT9	Escherichia coli	1	174	3.6e-31	0.608889
41668	GT9	Escherichia coli	66	293	3.2e-51	0.88
32133	GT9	Klebsiella	104	313	2.3e-25	0.835556
8459	GT9	Klebsiella pneumoniae	134	354	3.3e-24	0.871111
32137	GT9	Klebsiella pneumoniae	69	306	1.1e-55	0.897778
32136	GT9	Klebsiella pneumoniae	76	299	2.1e-41	0.897778
32131	GT9	Klebsiella pneumoniae	86	320	3.9e-61	0.902222
17318	GT9	Morganella morganii	4	229	1.1e-37	0.884444
4900	GT9	Morganella morganii	48	286	1e-57	0.897778
5087	GT9	Morganella morganii	1	79	4e-19	0.328889
29556	GT11	Dysgonomonas	43	247	2.5e-20	0.644928
30611	GT11	Dysgonomonas mossii	1	291	8.3e-83	0.996377
28167	GT14	Butyricicoccus pullicaecorum	46	127	0.0002	0.364
33567	GT14	Dysgonomonas gadei	3	234	2.7e-53	0.94
18975	GT19	Bacteroides coprosuis	4	357	1.8e-113	0.985876
33493	GT19	Bacteroides helcogenes	4	359	3.4e-116	0.988701
6586	GT19	Clostridium butyricum	171	304	4e-07	0.350282
38618	GT19	Escherichia coli	96	210	3.5e-06	0.30226
16466	GT19	Escherichia coli	21	302	4.7e-111	0.779661
16447	GT19	Escherichia coli	21	302	7.5e-112	0.779661
31182	GT19	Klebsiella pneumoniae	9	366	3.7e-141	0.99435
43452	GT19	Lactobacillus fermentum	164	299	2.1e-07	0.361582
28574	GT19	Lysinibacillus sphaericus	175	308	3.5e-07	0.355932
12731	GT19	Morganella morganii	10	282	2.7e-107	0.754237
48123	GT20	Dysgonomonas gadei	2	458	1.9e-173	0.966316
42173	GT20	Escherichia coli	2	453	2.5e-169	0.972632
22815	GT20	Klebsiella	3	454	3e-169	0.972632
43938	GT21	Desulfonatronum thiodismutans	34	173	3.3e-22	0.579399
1035	GT21	Lysinibacillus sphaericus	70	240	0.00049	0.545064
33878	GT23	Clostridium cellulosi	2	324	7.8e-22	0.842767
33877	GT23	Clostridium cellulosi	7	302	1.6e-33	0.867925
33876	GT23	Clostridium stercorarium	5	308	3.1e-26	0.861635
20857	GT25	Morganella morganii	42	145	4.9e-15	0.596685
6316	GT25	Morganella morganii	3	79	5e-05	0.425414
45885	GT26	Acetivibrio ethanolgignens	84	213	1.8e-23	0.760234
5624	GT26	Bacteroides	55	219	9.7e-54	0.959064
47461	GT26	Calditerricola satsumensis	18	112	8.4e-05	0.549708
23332	GT26	Clostridium	55	229	4.4e-64	0.994152
7779	GT26	Clostridium saccharobutylicum	61	116	6.3e-14	0.321637
20443	GT26	Clostridium saccharobutylicum	1	63	4.8e-27	0.362573
17865	GT26	Clostridium tetani	32	127	0.00076	0.549708
19642	GT26	Enterococcus casseliflavus	1	127	1.7e-46	0.736842
39575	GT26	Escherichia coli	1	170	5.1e-66	0.988304
2971	GT26	Klebsiella	64	233	1.8e-64	0.988304
43453	GT26	Lachnospiraceae	58	227	2.7e-62	0.988304
28606	GT26	Lysinibacillus	55	222	3.4e-69	0.988304
29057	GT27	Bacteroidetes	6	241	3.7e-24	0.813559
22521	GT27	Prevotella	3	191	1.7e-20	0.633898
22520	GT27	Prevotella	3	191	1.7e-20	0.633898
47208	GT27	Ruminococcus flavefaciens	177	267	2.1e-11	0.308475
44386	GT28	Acetivibrio ethanolgignens	191	339	3.1e-40	0.936306
9603	GT28	Bacteroides coprosuis	195	353	6.1e-47	0.980892
32695	GT28	Clostridium	193	358	8.1e-47	0.987261
21583	GT28	Clostridium	198	349	1.8e-27	0.961783
46681	GT28	Clostridium acetobutylicum	263	334	5.4e-10	0.477707
3231	GT28	Clostridium cellulosi	205	347	1.8e-28	0.955414
7176	GT28	Clostridium saccharobutylicum	183	276	3.1e-27	0.592357
33938	GT28	Clostridium sporosphaeroides	221	370	3.3e-30	0.968153
7800	GT28	Clostridium tetani	3	125	7.4e-32	0.770701
7006	GT28	Clostridium tetani	15	107	5.1e-21	0.630573
34220	GT28	Dysgonomonas gadei	193	353	1.4e-46	0.987261
30865	GT28	Klebsiella pneumoniae	185	341	9.8e-50	0.987261
31293	GT28	Lysinibacillus sphaericus	192	342	6.1e-40	0.949045
41865	GT30	Bacteroides fragilis	43	205	2.5e-48	0.937853
35642	GT30	Escherichia coli	1	88	8.6e-38	0.491525
32127	GT30	Klebsiella pneumoniae	32	210	7.9e-76	0.988701
8107	GT30	Morganella morganii	47	204	5e-65	0.870056
31031	GT30	Prevotella	17	179	4.3e-48	0.937853
22726	GT31	Klebsiella	75	198	0.00077	0.567708
11931	GT32	Clostridium botulinum	19	96	9.2e-26	0.955556
11958	GT32	Enterococcus casseliflavus	2	77	1.3e-22	0.922222
45271	GT35	Acetivibrio ethanolgignens	93	810	3.7e-281	0.997033
14291	GT35	Bacteroides coprosuis	269	759	2.5e-117	0.673591
24751	GT35	Clostridium	93	807	5e-244	0.994065
9287	GT35	Clostridium butyricum	90	559	2.3e-170	0.673591
11835	GT35	Clostridium butyricum	63	735	2.1e-220	0.995549
25425	GT35	Dysgonomonas gadei	241	637	5e-115	0.58457
19864	GT35	Enterobacter cloacae	101	810	8.6e-285	0.997033
42368	GT35	Escherichia coli	76	643	1e-230	0.792285
41139	GT35	Escherichia coli	1	474	3.3e-173	0.664688
19856	GT35	Klebsiella pneumoniae	91	794	7.2e-266	0.997033
10020	GT35	Klebsiella pneumoniae	12	720	3.2e-265	0.994065
33840	GT35	Roseburia inulinivorans	104	806	2.1e-263	0.997033
47226	GT39	Clostridium	617	844	1.9e-54	0.914798
31504	GT39	Lysinibacillus sphaericus	1	80	7e-05	0.309417
18952	GT44	Escherichia coli	79	142	0.00034	0.71
18951	GT44	Escherichia coli	79	142	0.00034	0.71
28919	GT44	Ethanoligenens harbinense	2	36	0.00097	0.35
26311	GT46	Clostridium butyricum	8	225	3.2e-19	0.609551
13214	GT46	Clostridium butyricum	76	230	2.6e-20	0.44382
40142	GT51	Bacteroides coprosuis	37	193	1.6e-47	0.887006
1124	GT51	Bacteroides coprosuis	58	238	3.7e-60	0.977401
32659	GT51	Clostridium	96	265	1.3e-64	0.954802
8566	GT51	Clostridium saccharobutylicum	80	263	2e-57	0.977401
44084	GT51	Clostridium saccharolyticum	83	265	3.5e-64	0.983051
8280	GT51	Clostridium tetani	2	105	1.2e-40	0.559322
33609	GT51	Dysgonomonas gadei	76	253	2.5e-58	0.971751
19835	GT51	Enterobacter cloacae	54	229	1.5e-70	0.988701
4265	GT51	Escherichia coli	70	241	3.7e-56	0.943503
38737	GT51	Escherichia coli	45	208	7e-54	0.926554
4	GT51	Escherichia coli	70	241	3.7e-56	0.943503
31213	GT51	Klebsiella pneumoniae	209	379	1.3e-55	0.937853
20571	GT51	Klebsiella pneumoniae	61	227	2.8e-51	0.943503
13511	GT51	Klebsiella pneumoniae	61	227	2.2e-57	0.937853
32063	GT51	Lysinibacillus	95	280	7.3e-55	0.960452
30770	GT51	Lysinibacillus sphaericus	82	257	5.7e-64	0.988701
28521	GT51	Lysinibacillus sphaericus	67	237	4e-69	0.960452
2733	GT51	Lysinibacillus sphaericus	60	234	5.4e-61	0.983051
10678	GT51	Morganella morganii	56	224	1.8e-57	0.949153
11394	GT51	Morganella morganii	59	204	1.2e-43	0.819209
14278	GT51	Morganella morganii	34	111	5.8e-29	0.435028
21301	GT51	Morganella morganii	1	138	2.5e-48	0.751412
9693	GT51	Morganella morganii	19	183	1.6e-54	0.932203
31075	GT51	Prevotella	74	238	6.7e-44	0.932203
46282	GT51	Roseburia intestinalis	94	267	4.4e-62	0.966102
38183	GT51	Shigella flexneri	60	120	3.5e-16	0.338983
38260	GT51	Shigella sonnei	2	78	1.5e-26	0.429379
21054	GT51	Shigella sonnei	1	158	3.1e-68	0.887006
21053	GT51	Shigella sonnei	1	158	3.1e-68	0.887006
41909	GT56	Escherichia coli	1	191	2.7e-91	0.543417
2283	GT56	Escherichia coli	1	116	5.9e-63	0.322129
2969	GT56	Klebsiella pneumoniae	1	351	6.6e-171	0.994398
8240	GT56	Morganella morganii	1	109	1.2e-45	0.305322
8241	GT56	Morganella morganii	1	115	4.3e-51	0.319328
2282	GT56	Shigella flexneri	1	116	4.1e-63	0.322129
42	GT71	Chryseobacterium indologenes	38	135	0.00019	0.314394
32135	GT73	Klebsiella	57	294	1.1e-93	0.983673
45009	GT83	Cellulosilyticum lentocellum	162	525	5.9e-13	0.551852
47226	GT83	Clostridium	109	480	1.4e-09	0.648148
23746	GT83	Clostridium cellulosi	4	232	1.4e-40	0.412963
23746	GT83	Clostridium cellulosi	383	544	1.9e-05	0.309259
34361	GT83	Dysgonomonas gadei	13	495	4.6e-74	0.816667
846	GT83	Dysgonomonas macrotermitis	16	376	2.8e-20	0.657407
845	GT83	Dysgonomonas macrotermitis	14	348	2.3e-13	0.55
34507	GT83	Dysgonomonas macrotermitis	47	372	2.3e-07	0.537037
38896	GT83	Escherichia coli	1	237	2.4e-70	0.424074
32259	GT83	Klebsiella pneumoniae	5	518	9.8e-152	0.953704
5786	GT83	Morganella morganii	7	278	1.2e-89	0.490741
17338	GT84	Clostridium butyricum	1308	1619	5.4e-97	0.995349
21766	GT84	Clostridium tetani	1	209	2.8e-102	0.967442
646	GT94	Porphyromonas asaccharolytica	159	246	1.5e-05	0.300353
30982	GT94	Prevotella	114	302	4.2e-24	0.625442

## Sheet: CE
Distribution of carbohydrate esterase family in the metagenome of EMSD5
ID	CAZy family	Organism source	Domain location		HMM
			Start	End	E-value	Coverage
44122	CE1	Bacillus	216	397	7.4e-25	0.740088
29779	CE1	Bacillus aminovorans	147	294	3.3e-09	0.502203
27203	CE1	Bacillus decisifrondis	13	146	4.7e-08	0.515419
39904	CE1	Bacteroides coprosuis	188	312	4.7e-05	0.568282
13068	CE1	Bacteroides coprosuis	445	607	2e-17	0.665198
23905	CE1	Bacteroides graminisolvens	156	392	1.3e-55	0.969163
46006	CE1	Bifidobacterium pseudolongum	42	191	4.5e-09	0.53304
48211	CE1	Butyrivibrio fibrisolvens	644	871	1.6e-44	0.938326
46625	CE1	Cellulosilyticum lentocellum	231	460	1.4e-41	0.964758
46056	CE1	Clostridium	20	133	5.5e-06	0.524229
46980	CE1	Clostridium acetobutylicum	56	267	5.2e-38	0.969163
47592	CE1	Clostridium botulinum	137	342	2e-10	0.60793
45108	CE1	Clostridium botulinum	60	229	9.9e-10	0.524229
17182	CE1	Clostridium botulinum	7	121	1.1e-16	0.559471
14580	CE1	Clostridium butyricum	18	223	2.5e-29	0.784141
45970	CE1	Clostridium clariflavum	139	379	4.7e-34	0.942731
43736	CE1	Clostridium josui	749	1008	8.3e-29	0.942731
43736	CE1	Clostridium josui	1323	1582	1.1e-30	0.942731
45463	CE1	Clostridium lentocellum	74	290	8.7e-58	0.969163
19408	CE1	Clostridium saccharobutylicum	197	369	8.2e-05	0.471366
11772	CE1	Clostridium saccharobutylicum	79	181	2.7e-06	0.405286
24656	CE1	Clostridium	25	114	0.0002	0.436123
32616	CE1	Clostridium tyrobutyricum	24	133	4e-05	0.506608
31077	CE1	Dysgonomonas	32	264	5.5e-51	0.960352
34565	CE1	Dysgonomonas gadei	444	669	9.3e-19	0.889868
34396	CE1	Dysgonomonas gadei	96	283	2.2e-07	0.753304
2149	CE1	Dysgonomonas mossii	3	197	5.6e-29	0.85022
40815	CE1	Echinicola vietnamensis	250	396	2.3e-11	0.585903
6237	CE1	Enterococcus casseliflavus	4	167	4.8e-31	0.629956
4950	CE1	Enterococcus casseliflavus	7	131	5.1e-11	0.528634
12349	CE1	Enterococcus casseliflavus	17	108	1.7e-07	0.444934
9140	CE1	Escherichia coli	21	275	1e-38	0.960352
42177	CE1	Escherichia coli	3	203	1.1e-37	0.735683
41890	CE1	Escherichia coli	14	194	2.9e-09	0.726872
41749	CE1	Escherichia coli	104	200	9.7e-07	0.427313
38771	CE1	Escherichia coli	39	169	0.00013	0.563877
37735	CE1	Escherichia coli	7	102	1.3e-06	0.484581
36451	CE1	Escherichia coli	11	129	2.6e-10	0.519824
20835	CE1	Escherichia coli	3	235	2.2e-48	0.889868
18959	CE1	Escherichia coli	11	224	6e-12	0.85022
12747	CE1	Escherichia coli	136	350	4.7e-19	0.955947
12693	CE1	Escherichia coli	136	350	6.1e-19	0.955947
1116	CE1	Escherichia coli	21	271	3.5e-55	0.982379
10186	CE1	Escherichia coli	10	98	0.00011	0.444934
43172	CE1	Escherichia coli	159	393	9.4e-46	0.964758
41324	CE1	Escherichia coli	20	141	2e-06	0.555066
38181	CE1	Escherichia coli	16	169	2.2e-06	0.594714
28029	CE1	Klebsiella	36	179	3.7e-08	0.634361
22761	CE1	Klebsiella	24	194	8.3e-05	0.524229
21910	CE1	Klebsiella	174	388	3e-21	0.951542
20612	CE1	Klebsiella	7	153	1.4e-08	0.581498
9981	CE1	Klebsiella pneumoniae	12	176	4.8e-06	0.660793
5296	CE1	Klebsiella pneumoniae	8	96	3.5e-05	0.444934
5228	CE1	Klebsiella pneumoniae	21	272	6.3e-53	0.982379
2998	CE1	Klebsiella pneumoniae	39	236	3.5e-06	0.894273
29267	CE1	Klebsiella pneumoniae	182	340	1e-05	0.590308
190	CE1	Klebsiella pneumoniae	14	140	2.9e-05	0.647577
18206	CE1	Klebsiella pneumoniae	62	287	3.5e-17	0.889868
14465	CE1	Klebsiella pneumoniae	23	205	1.6e-13	0.76652
13152	CE1	Klebsiella pneumoniae	149	384	2e-45	0.969163
25599	CE1	Lysinibacillus	73	243	8.6e-10	0.76652
47258	CE1	Lysinibacillus sphaericus	46	159	9.8e-05	0.506608
31936	CE1	Lysinibacillus sphaericus	5	148	5.1e-08	0.54185
31753	CE1	Lysinibacillus sphaericus	26	219	4.2e-09	0.731278
30059	CE1	Lysinibacillus sphaericus	23	245	1.2e-31	0.969163
30027	CE1	Lysinibacillus sphaericus	21	205	1.3e-08	0.674009
29227	CE1	Lysinibacillus sphaericus	22	166	7.8e-10	0.511013
27794	CE1	Lysinibacillus sphaericus	8	176	1.4e-12	0.788546
27213	CE1	Lysinibacillus sphaericus	22	239	3.5e-19	0.894273
27071	CE1	Lysinibacillus sphaericus	74	155	5.7e-06	0.374449
26755	CE1	Lysinibacillus sphaericus	30	249	7.7e-21	0.859031
23000	CE1	Lysinibacillus sphaericus	15	181	3.2e-11	0.60793
22501	CE1	Lysinibacillus sphaericus	79	222	0.00046	0.647577
12780	CE1	Lysinibacillus sphaericus	104	247	8.5e-06	0.475771
16428	CE1	Morganella morganii	46	190	1.1e-20	0.599119
27305	CE1	Paenibacillus	26	144	0.00026	0.53304
29046	CE1	Pedobacter	36	216	1.6e-32	0.889868
47360	CE1	Petrotoga mobilis	10	261	5.9e-48	0.977974
30987	CE1	Prevotella	464	682	8.4e-16	0.889868
48010	CE1	Ruminococcus champanellensis	136	249	1.2e-10	0.519824
2128	CE1	Sphingobacterium	45	214	2.2e-05	0.524229
28758	CE1	Treponema primitia	11	247	9.1e-42	0.960352
46414	CE2	Bacteroides ovatus	166	361	3.4e-09	0.976077
44884	CE2	Cellulosilyticum ruminicola	854	1070	8.4e-70	0.995215
44724	CE2	Cellulosilyticum ruminicola	522	737	2.6e-64	0.995215
6343	CE2	Clostridium butyricum	117	180	0.00066	0.330144
12132	CE2	Clostridium saccharoperbutylacetonicum	155	373	3.3e-55	0.923445
47223	CE2	Lachnospiraceae	116	316	2.7e-52	0.990431
28774	CE2	Roseburia faecis	138	350	4.4e-56	0.995215
29644	CE2	Treponema saccharophilum	74	214	1.5e-07	0.559809
32597	CE3	Anaerotruncus colihominis	161	261	3.6e-08	0.520619
26676	CE3	Bacillus galactosidilyticus	237	438	6.4e-11	0.943299
47867	CE3	Bacillus muralis	789	1016	2.1e-05	0.613402
5757	CE3	Bacteroides coprosuis	447	587	2.8e-14	0.680412
38630	CE3	Bacteroides coprosuis	3	87	1e-06	0.438144
38558	CE3	Bacteroides coprosuis	3	119	1.1e-06	0.608247
37921	CE3	Bacteroides coprosuis	14	156	1.9e-15	0.690722
1812	CE3	Bacteroides coprosuis	116	252	4.2e-09	0.639175
46161	CE3	Cellulosilyticum lentocellum	41	226	1.3e-47	0.994845
24824	CE3	Clostridium	41	208	1.2e-07	0.943299
4329	CE3	Clostridium butyricum	7	178	6.6e-09	0.943299
24840	CE3	Clostridium saccharoperbutylacetonicum	38	207	1.5e-06	0.958763
46540	CE3	Dysgonomonas gadei	318	407	5.4e-08	0.458763
46539	CE3	Dysgonomonas gadei	337	463	5.6e-05	0.597938
46416	CE3	Dysgonomonas mossii	829	904	0.00018	0.365979
29562	CE3	Dysgonomonas mossii	76	217	4.5e-13	0.685567
3821	CE3	Enterococcus faecalis	56	210	1.6e-14	0.731959
41381	CE3	Escherichia coli	32	194	9.2e-13	0.943299
29491	CE3	Klebsiella pneumoniae	142	273	8.9e-12	0.706186
2795	CE3	Klebsiella pneumoniae	458	576	3.4e-07	0.618557
2646	CE3	Lysinibacillus	67	233	4.1e-10	0.721649
94	CE3	Lysinibacillus sphaericus	46	258	5e-06	0.943299
30323	CE3	Lysinibacillus sphaericus	97	294	1e-12	0.953608
27320	CE3	Lysinibacillus sphaericus	65	146	2.6e-05	0.417526
30634	CE3	Parabacteroides goldsteinii	27	250	3.4e-07	0.994845
29564	CE3	Prevotella	89	230	6.4e-11	0.685567
42007	CE4	Bacteroides coprosuis	2	74	6.3e-14	0.630769
40529	CE4	Bacteroides coprosuis	294	388	1.2e-14	0.653846
43457	CE4	Cellulosilyticum ruminicola	32	144	1e-25	0.815385
46597	CE4	Clostridium	75	200	1.2e-32	0.930769
33200	CE4	Clostridium	70	196	3.3e-35	0.938462
3262	CE4	Clostridium	156	281	2.1e-25	0.892308
25061	CE4	Clostridium	20	146	1.9e-27	0.9
24241	CE4	Clostridium	117	244	9.9e-26	0.846154
22951	CE4	Clostridium	186	321	1.6e-25	0.907692
4876	CE4	Clostridium beijerinckii	120	252	2.1e-23	0.892308
23971	CE4	Clostridium botulinum	89	217	7.1e-37	0.946154
9619	CE4	Clostridium butyricum	67	191	3.6e-18	0.930769
20227	CE4	Clostridium butyricum	68	184	2.4e-11	0.876923
20227	CE4	Clostridium butyricum	354	488	1.9e-23	0.946154
9901	CE4	Clostridium saccharobutylicum	160	284	2.3e-36	0.915385
15707	CE4	Clostridium saccharobutylicum	27	154	9.2e-31	0.930769
15431	CE4	Clostridium saccharobutylicum	100	226	2.1e-33	0.938462
35294	CE4	Clostridium tetani	2	111	1.2e-28	0.792308
11937	CE4	Clostridium tetani	37	163	2.8e-36	0.923077
44193	CE4	Coprococcus eutactus	110	218	4.2e-28	0.830769
30553	CE4	Dysgonomonas gadei	24	121	7.8e-24	0.784615
15896	CE4	Enterococcus casseliflavus	2	75	9.8e-18	0.546154
12984	CE4	Enterococcus casseliflavus	103	214	3.1e-33	0.838462
22072	CE4	Escherichia coli	1	69	4.9e-05	0.484615
43723	CE4	Escherichia coli	103	271	6.5e-25	0.923077
38950	CE4	Escherichia coli	4	61	6.6e-08	0.438462
24152	CE4	Escherichia coli	208	287	4.1e-18	0.507692
24151	CE4	Escherichia coli	208	287	4.6e-18	0.507692
41365	CE4	Escherichia coli	14	112	5.6e-08	0.423077
32654	CE4	Eubacterium	49	169	5.9e-33	0.907692
24654	CE4	Hungatella hathewayi	13	135	3.3e-21	0.915385
31240	CE4	Klebsiella	233	377	4.9e-30	0.953846
32258	CE4	Klebsiella pneumoniae	14	169	1.2e-11	0.823077
18291	CE4	Klebsiella pneumoniae	82	182	1.7e-09	0.776923
13964	CE4	Klebsiella pneumoniae	11	74	0.00071	0.438462
12865	CE4	Klebsiella pneumoniae	104	273	2.9e-25	0.930769
44470	CE4	Lachnoclostridium phytofermentans	70	201	8.9e-23	0.930769
44214	CE4	Lachnoclostridium phytofermentans	62	179	5.9e-31	0.884615
47742	CE4	Lachnospiraceae	115	244	2.8e-25	0.907692
25536	CE4	Lysinibacillus macroides	54	156	6.1e-19	0.784615
27323	CE4	Lysinibacillus	2	52	4.5e-10	0.384615
31846	CE4	Lysinibacillus sphaericus	107	261	1.9e-07	0.784615
31844	CE4	Lysinibacillus sphaericus	79	190	3.5e-17	0.838462
31844	CE4	Lysinibacillus sphaericus	297	421	6.6e-27	0.930769
31819	CE4	Lysinibacillus sphaericus	47	188	1.3e-08	0.746154
31642	CE4	Lysinibacillus sphaericus	63	188	4.5e-34	0.938462
31280	CE4	Lysinibacillus sphaericus	38	159	1.5e-37	0.930769
29756	CE4	Lysinibacillus sphaericus	50	171	2.6e-33	0.930769
28378	CE4	Lysinibacillus sphaericus	377	517	2.4e-20	0.946154
27062	CE4	Lysinibacillus sphaericus	233	348	1.1e-36	0.869231
26608	CE4	Lysinibacillus sphaericus	280	388	2.9e-33	0.815385
16038	CE4	Morganella morganii	17	162	8.8e-27	0.961538
5787	CE4	Morganella morganii	10	160	3.7e-14	0.776923
46505	CE4	Pseudobutyrivibrio xylanivorans	3	112	8.9e-29	0.823077
46503	CE4	Pseudobutyrivibrio xylanivorans	68	175	2e-28	0.807692
22074	CE4	Shigella sonnei	1	69	3.4e-05	0.484615
34342	CE6	Bacteroides thetaiotaomicron	178	283	5.6e-08	0.919192
29646	CE6	Clostridium cellulosi	175	209	9.8e-05	0.363636
29646	CE6	Clostridium cellulosi	424	459	2.5e-05	0.373737
26880	CE6	Escherichia coli	360	460	0.00076	0.969697
26371	CE6	Escherichia coli	125	235	2.2e-09	0.949495
12610	CE6	Escherichia coli	96	207	3.3e-12	0.959596
47236	CE6	Eubacterium siraeum	285	318	0.00029	0.353535
47129	CE6	Herbinix hemicellulosilytica	394	425	2.6e-05	0.333333
44459	CE6	Ruminococcus champanellensis	286	321	3.6e-06	0.373737
12558	CE7	Bacteroides coprosuis	165	297	1.2e-05	0.412141
8255	CE7	Clostridium butyricum	170	306	1.8e-05	0.42492
14184	CE7	Klebsiella pneumoniae	216	345	1e-06	0.396166
13714	CE7	Klebsiella pneumoniae	55	208	2.6e-07	0.533546
25605	CE7	Lysinibacillus sphaericus	159	290	9.9e-05	0.412141
24711	CE8	Clostridium	6	308	1.6e-86	0.961806
20883	CE8	Clostridium butyricum	99	264	5.8e-52	0.517361
8163	CE8	Clostridium saccharoperbutylacetonicum	1	151	2.9e-36	0.475694
27452	CE8	Escherichia coli	90	420	5.1e-54	0.875
1685	CE8	Klebsiella pneumoniae	91	420	3.8e-55	0.878472
412	CE8	Lysinibacillus sphaericus	5	95	7.7e-06	0.329861
18998	CE9	Clostridium butyricum	9	378	6.8e-133	0.997319
39556	CE9	Escherichia coli	1	198	7.6e-70	0.530831
38833	CE9	Escherichia coli	2	133	1.1e-49	0.353887
38832	CE9	Escherichia coli	2	134	2.8e-49	0.356568
38186	CE9	Escherichia coli	5	159	6.8e-42	0.404826
36641	CE9	Escherichia coli	7	144	3.2e-56	0.367292
19235	CE9	Escherichia coli	7	121	6.1e-26	0.316354
19221	CE9	Escherichia coli	7	121	6.1e-26	0.316354
21820	CE9	Klebsiella pneumoniae	5	376	1e-121	0.994638
44681	CE9	Lysinibacillus sphaericus	10	128	4.2e-11	0.327078
28405	CE9	Lysinibacillus sphaericus	4	362	1.2e-129	0.959786
13301	CE9	Morganella morganii	2	238	4.9e-62	0.616622
7104	CE9	Morganella morganii	6	375	1.4e-121	0.994638
3383	CE9	Ruminococcaceae bacterium	4	371	4.5e-129	0.994638
48254	CE10	Acetobacterium bakii	76	317	1.6e-43	0.721408
20892	CE10	Bacillus	60	176	5.2e-09	0.343109
39196	CE10	Bacteroides coprosuis	11	145	2.2e-11	0.475073
14234	CE10	Bacteroides coprosuis	453	591	2e-11	0.375367
47855	CE10	Bacteroides fragilis	474	697	1.2e-11	0.703812
41782	CE10	Bacteroides xylanisolvens	106	297	7.1e-07	0.58651
45461	CE10	Butyrivibrio fibrisolvens	75	209	1.1e-39	0.351906
29165	CE10	Cellulophaga algicola	11	160	0.00024	0.44868
45622	CE10	Cellulosilyticum ruminicola	49	296	2.1e-46	0.756598
47715	CE10	Clostridium acetobutylicum	58	221	1.3e-31	0.395894
3708	CE10	Clostridium beijerinckii	13	174	2.5e-17	0.495601
48253	CE10	Clostridium cellulovorans	69	316	2.2e-43	0.739003
15223	CE10	Clostridium tetani	24	123	1.9e-08	0.337243
48141	CE10	Dysgonomonas	2	197	1.1e-20	0.639296
33740	CE10	Dysgonomonas gadei	41	188	1.6e-19	0.363636
1459	CE10	Dysgonomonas gadei	30	248	1.1e-34	0.68915
26509	CE10	Dysgonomonas mossii	61	271	6e-36	0.680352
8216	CE10	Enterococcus casseliflavus	46	278	9.1e-54	0.692082
18774	CE10	Enterococcus casseliflavus	38	210	1.2e-16	0.492669
10975	CE10	Enterococcus casseliflavus	4	135	5.1e-12	0.44868
44858	CE10	Escherichia coli	76	233	2e-09	0.428152
40874	CE10	Escherichia coli	90	249	1.9e-09	0.560117
39218	CE10	Escherichia coli	11	258	4.6e-52	0.771261
26369	CE10	Escherichia coli	48	269	4.5e-33	0.703812
22613	CE10	Escherichia coli	102	247	0.00029	0.381232
22359	CE10	Escherichia coli	43	301	1.4e-66	0.780059
19309	CE10	Escherichia coli	101	247	0.00013	0.384164
26375	CE10	Escherichia coli	51	251	2.3e-19	0.648094
30385	CE10	Klebsiella	29	300	2.8e-69	0.83871
22847	CE10	Klebsiella pneumoniae	494	603	0.00011	0.378299
18449	CE10	Klebsiella pneumoniae	83	216	1.9e-40	0.343109
13801	CE10	Klebsiella pneumoniae	29	219	1.5e-06	0.41349
45572	CE10	Lachnoclostridium phytofermentans	8	267	4.7e-28	0.785924
29795	CE10	Lysinibacillus macroides	147	348	8.3e-10	0.366569
46734	CE10	Lysinibacillus sphaericus	67	313	1.3e-34	0.756598
31729	CE10	Lysinibacillus sphaericus	506	741	3.2e-24	0.709677
30331	CE10	Lysinibacillus sphaericus	400	655	1e-24	0.774194
30328	CE10	Lysinibacillus sphaericus	28	297	1.3e-68	0.806452
30253	CE10	Lysinibacillus sphaericus	70	331	4.1e-42	0.768328
29203	CE10	Lysinibacillus sphaericus	45	222	1.8e-10	0.58651
28247	CE10	Lysinibacillus sphaericus	188	366	4e-05	0.527859
27873	CE10	Paenibacillus macerans	26	246	8.2e-30	0.665689
25451	CE10	Prevotella ruminicola	591	817	3e-19	0.68915
46162	CE10	Pseudobacteroides cellulosolvens	61	307	2e-57	0.747801
45389	CE10	Ruminococcus gnavus	69	331	2.9e-37	0.794721
12548	CE11	Bacteroides coprosuis	4	224	6.1e-74	0.808118
34337	CE11	Bacteroides helcogenes	4	225	5e-72	0.811808
43055	CE11	Escherichia coli	4	276	5e-122	0.99262
30859	CE11	Klebsiella pneumoniae	4	276	6.2e-122	0.99262
12370	CE11	Morganella morganii	1	167	8.3e-69	0.605166
23189	CE11	Prevotella	4	223	1.7e-56	0.800738
33846	CE12	Alicyclobacillus herbarius	8	207	8.9e-70	0.995238
40161	CE12	Bacteroides coprosuis	155	286	7.8e-05	0.690476
24648	CE12	Lachnoclostridium phytofermentans	169	370	4.2e-55	0.990476
33843	CE12	Paenibacillus ginsengihumi	233	431	4.8e-56	0.995238
33241	CE12	Ruminococcaceae bacterium	44	191	1.7e-10	0.57619
47585	CE12	Ruminococcus champanellensis	174	361	3.3e-44	0.990476
47585	CE12	Ruminococcus champanellensis	717	918	2.5e-68	0.985714
26675	CE12	Sporosarcina	96	222	1.8e-11	0.642857
17301	CE14	Bacteroides coprosuis	382	537	6.6e-09	0.895161
745	CE14	Dysgonomonas gadei	381	537	6.5e-10	0.903226
41910	CE14	Escherichia coli	20	130	2.6e-17	0.991935
32548	CE14	Klebsiella	11	122	7.7e-21	0.935484
28498	CE14	Lysinibacillus sphaericus	22	141	3.9e-29	0.991935

## Sheet: AA
Distribution of auxillary activities family in the metagenome of EMSD5
ID	CAZy family	Organism source	Domain location		HMM
			Start	End	E-value	Coverage
40694	AA2	Escherichia coli	193	295	1.5e-05	0.337255
18323	AA2	Klebsiella pneumoniae	91	192	4.4e-15	0.392157
25243	AA2	Klebsiella pneumoniae	311	413	2.6e-05	0.337255
29400	AA2	Klebsiella pneumoniae	463	721	1.7e-10	0.909804
29401	AA3	Klebsiella	3	320	1.6e-08	0.359223
3898	AA3	Klebsiella pneumoniae	18	228	4.3e-08	0.334951
21930	AA3	Klebsiella pneumoniae	2	538	7.5e-108	0.509709
18574	AA3	Klebsiella pneumoniae	6	587	2.3e-52	0.511327
14196	AA3	Klebsiella pneumoniae	1	496	5.3e-41	0.506472
26780	AA3	Lysinibacillus sphaericus	4	559	5.5e-46	0.503236
3364	AA3	Ruminococcaceae bacterium	1	270	4e-07	0.300971
17856	AA4	Clostridium butyricum	8	161	1.1e-15	0.306513
21495	AA4	Clostridium saccharobutylicum	40	253	1.6e-26	0.421456
20403	AA4	Clostridium saccharoperbutylacetonicum	33	236	6.5e-22	0.402299
31622	AA4	Lysinibacillus sphaericus	20	204	1.1e-25	0.360153
36879	AA6	Bacteroides coprosuis	3	89	2.9e-07	0.45641
34497	AA6	Bacteroides xylanisolvens	254	336	2.6e-08	0.492308
12537	AA6	Bacteroides xylanisolvens	254	318	5.4e-08	0.4
44875	AA6	Clostridium	14	156	1e-12	0.697436
19558	AA6	Clostridium	206	290	4.6e-10	0.528205
5855	AA6	Clostridium butyricum	12	96	2.4e-18	0.451282
24413	AA6	Clostridium clostridioforme	18	104	3e-07	0.410256
47460	AA6	Clostridium phytofermentans	266	337	2e-08	0.441026
7912	AA6	Clostridium saccharobutylicum	12	68	1.4e-09	0.384615
26150	AA6	Clostridium saccharobutylicum	3	80	3.3e-10	0.482051
12404	AA6	Clostridium saccharoperbutylacetonicum	63	158	2.8e-12	0.497436
797	AA6	Dysgonomonas gadei	3	51	0.00033	0.364103
33424	AA6	Dysgonomonas mossii	18	80	0.00018	0.302564
6285	AA6	Enterococcus casseliflavus	49	140	2.7e-07	0.420513
42599	AA6	Escherichia coli	60	125	4.2e-05	0.338462
2608	AA6	Escherichia coli	4	73	0.00011	0.451282
2606	AA6	Escherichia coli	4	73	4.1e-05	0.451282
40011	AA6	Escherichia coli	3	136	9.5e-62	0.682051
46472	AA6	Eubacterium hallii	17	111	1.1e-07	0.45641
46467	AA6	Eubacterium hallii	22	133	1.6e-07	0.579487
9987	AA6	Klebsiella pneumoniae	5	196	1.3e-84	0.989744
6383	AA6	Klebsiella pneumoniae	33	111	1.9e-05	0.430769
22836	AA6	Klebsiella pneumoniae	147	214	0.00047	0.348718
14192	AA6	Klebsiella pneumoniae	31	134	3e-08	0.548718
14109	AA6	Klebsiella pneumoniae	253	306	2e-05	0.338462
13148	AA6	Klebsiella pneumoniae	55	125	1.8e-05	0.353846
804	AA6	Leminorella grimontii	55	138	6.4e-06	0.405128
250	AA6	Lysinibacillus sphaericus	55	114	6.9e-07	0.317949
17100	AA6	Morganella morganii	109	203	1.7e-06	0.569231
4031	AA6	Morganella morganii	57	119	5.5e-09	0.317949
4115	AA6	Morganella morganii	13	111	2.4e-05	0.415385
45384	AA6	Roseburia hominis	3	59	7e-10	0.384615
3354	AA6	Roseburia hominis	73	157	1e-05	0.451282
42665	AA6	Ruminococcus flavefaciens	22	134	1.1e-10	0.528205
41367	AA6	Shigella sonnei	146	216	0.0007	0.364103
46091	AA6	Thermoplasmatales archaeon	15	105	0.00079	0.405128
45960	AA6	Treponema denticola	14	104	1.7e-05	0.410256
5750	AA7	Bacteroides fragilis	42	187	2.3e-06	0.312227
20316	AA7	Clostridium perfringens	25	250	1.1e-81	0.484716
41661	AA7	Escherichia coli	53	241	1.2e-18	0.395197
31615	AA7	Lysinibacillus sphaericus	20	249	3.7e-98	0.49345

## Sheet: PL
Distribution of polysaccharide lyase family in the metagenome of EMSD5
ID	CAZy family	Organism source	Domain location		HMM
			Start	End	E-value	Coverage
45005	PL1	Cellulosilyticum ruminicola	135	383	1.5e-41	0.915842
40025	PL1	Escherichia coli	29	99	0.00022	0.311881
45804	PL1	Ruminococcus albus	88	277	1.1e-27	0.90099
46243	PL1	Ruminococcus champanellensis	254	439	1e-27	0.836634
44550	PL11	Clostridium lentocellum	5	494	3.1e-220	0.805281
5328	PL12	Bacteroides coprosuis	272	403	2.8e-36	0.992754
40739	PL12	Bacteroides coprosuis	93	224	2.3e-36	0.992754
40319	PL12	Bacteroides coprosuis	160	289	1.8e-32	0.992754
23241	PL12	Bacteroides coprosuis	272	403	2.2e-36	0.992754
24634	PL12	Clostridium	386	470	2.4e-12	0.594203
14783	PL12	Clostridium butyricum	211	290	2.5e-17	0.57971
10226	PL12	Enterococcus casseliflavus	161	240	3.1e-07	0.543478
42633	PL12	Parabacteroides gordonii	416	496	2e-12	0.557971
24641	PL12	Sphaerochaeta coccoides	358	499	2.1e-37	0.992754
14731	PL13	Bacteroides coprosuis	38	397	3.8e-170	0.986226
2799	PL14	Klebsiella	31	152	0.00045	0.565
17818	PL15	Bacteroides coprosuis	62	143	2.2e-26	0.61194
17817	PL15	Bacteroides coprosuis	62	143	2.2e-26	0.61194
16249	PL15	Bacteroides coprosuis	127	220	2.5e-38	0.69403
34999	PL18	Enterococcus faecalis	44	102	0.00044	0.31383
14234	PL22	Bacteroides coprosuis	232	339	7.1e-05	0.366038
13068	PL22	Bacteroides coprosuis	76	168	7.1e-09	0.392453
13068	PL22	Bacteroides coprosuis	246	383	1.7e-06	0.554717
33338	PL22	Dysgonomonas gadei	222	307	9.4e-10	0.320755
29917	PL22	Escherichia coli	32	133	2e-29	0.377358
29917	PL22	Escherichia coli	149	237	3e-33	0.332075
29917	PL22	Escherichia coli	215	388	1.5e-69	0.65283
21505	PL22	Escherichia coli	291	402	4e-10	0.418868
21771	PL22	Klebsiella pneumoniae	291	402	1.1e-10	0.418868
13889	PL22	Klebsiella pneumoniae	31	132	2.1e-30	0.377358
13889	PL22	Klebsiella pneumoniae	215	383	1.3e-79	0.633962
30953	PL22	Prevotella	361	473	4.3e-14	0.418868
45256	PL4	Paenibacillus amylolyticus	34	531	7.8e-106	0.989418
36086	PL8	Bacteroides pyogenes	22	127	1.3e-22	0.339768
40146	PL8	Bacteroides salyersiae	18	264	2e-52	0.957529
40084	PL8	Bacteroides salyersiae	2	124	4.1e-24	0.528958
3596	PL8	Enterococcus casseliflavus	1	143	7.7e-37	0.509653
43336	PL9	Cellulosilyticum lentocellum	333	737	1.3e-120	0.965241
8163	PL9	Clostridium saccharoperbutylacetonicum	535	713	1.4e-55	0.454545
15531	PL9	Clostridium saccharoperbutylacetonicum	3	263	1.3e-67	0.681818
29921	PL9	Escherichia coli	393	749	6.5e-99	0.941176

## Sheet: CBM
Distribution of carbohydrate-binding module family in the metagenome of EMSD5
ID	CAZy family	Organism source	Domain location		HMM
			Start	End	E-value	Coverage
23563	CBM12	Enterococcus casseliflavus	124	149	1.1e-06	0.735294
41541	CBM13	Bacteroides coprosuis	36	182	1.7e-08	0.760638
48211	CBM13	Butyrivibrio fibrisolvens	424	576	8.3e-25	0.755319
46911	CBM13	Butyrivibrio fibrisolvens	115	260	4.2e-23	0.718085
43456	CBM13	Butyrivibrio fibrisolvens	413	557	4.2e-24	0.712766
46506	CBM13	Cellulosilyticum ruminicola	241	385	6.3e-27	0.712766
44723	CBM13	Cellulosilyticum ruminicola	576	721	7.4e-23	0.718085
43457	CBM13	Cellulosilyticum ruminicola	264	404	5.2e-22	0.691489
46980	CBM13	Clostridium acetobutylicum	300	442	2.2e-20	0.702128
46103	CBM13	Clostridium acetobutylicum	537	680	2.2e-26	0.702128
47745	CBM13	Clostridium aerotolerans	377	529	2.7e-24	0.755319
17029	CBM13	Clostridium butyricum	457	548	8.6e-23	0.473404
17029	CBM13	Clostridium butyricum	525	593	1.6e-19	0.356383
44721	CBM13	Clostridium lentocellum	455	610	1.8e-27	0.771277
44550	CBM13	Clostridium lentocellum	516	676	5e-23	0.781915
45315	CBM13	Clostridium saccharoperbutylacetonicum	400	496	5.4e-12	0.478723
45315	CBM13	Clostridium saccharoperbutylacetonicum	497	591	5.3e-25	0.484043
45161	CBM13	Eubacterium cellulosolvens	504	649	2.9e-20	0.718085
43420	CBM13	Paenibacillus borealis	230	373	5.2e-25	0.707447
46665	CBM13	Ruminiclostridium thermocellum	335	426	5.4e-22	0.473404
46665	CBM13	Ruminiclostridium thermocellum	403	472	5.9e-18	0.356383
45804	CBM13	Ruminococcus albus	543	693	1.1e-25	0.728723
47585	CBM13	Ruminococcus champanellensis	390	533	9.7e-18	0.691489
46848	CBM13	Ruminococcus champanellensis	1058	1208	5e-21	0.744681
46243	CBM13	Ruminococcus champanellensis	49	183	1.6e-10	0.691489
34343	CBM16	Alistipes finegoldii	52	156	6.2e-09	0.775862
34345	CBM16	Bacteroides thetaiotaomicron	42	165	2.5e-10	0.853448
15132	CBM16	Clostridium	301	376	1.6e-05	0.62931
45958	CBM2	Butyrivibrio	447	527	2.3e-24	0.811881
48211	CBM2	Butyrivibrio fibrisolvens	937	1029	7e-24	0.930693
46911	CBM2	Butyrivibrio fibrisolvens	308	400	1.3e-23	0.920792
45304	CBM2	Butyrivibrio fibrisolvens	344	428	5.7e-19	0.841584
43456	CBM2	Butyrivibrio fibrisolvens	591	681	9e-26	0.910891
45045	CBM2	Cellulosilyticum	42	132	2.4e-13	0.841584
46460	CBM2	Cellulosilyticum lentocellum	856	932	4.1e-22	0.762376
46161	CBM2	Cellulosilyticum lentocellum	303	381	1.8e-20	0.782178
43336	CBM2	Cellulosilyticum lentocellum	26	101	1.2e-19	0.752475
46506	CBM2	Cellulosilyticum ruminicola	427	519	1.1e-23	0.930693
44723	CBM2	Cellulosilyticum ruminicola	766	856	1e-23	0.90099
43457	CBM2	Cellulosilyticum ruminicola	452	543	2e-24	0.920792
46980	CBM2	Clostridium acetobutylicum	498	576	5.2e-20	0.782178
47745	CBM2	Clostridium aerotolerans	571	647	1.2e-20	0.762376
16625	CBM2	Clostridium butyricum	52	110	0.00023	0.584158
45092	CBM2	Clostridium cellobioparum	433	526	2.7e-22	0.940594
46058	CBM2	Clostridium cellulolyticum	49	140	1.1e-19	0.891089
45463	CBM2	Clostridium lentocellum	345	435	4.2e-25	0.910891
44721	CBM2	Clostridium lentocellum	631	722	6.1e-24	0.920792
44550	CBM2	Clostridium lentocellum	717	797	3.8e-16	0.80198
43442	CBM2	Clostridium papyrosolvens	512	596	2.4e-19	0.831683
45161	CBM2	Eubacterium cellulosolvens	694	785	1.4e-24	0.920792
45649	CBM2	Hungatella hathewayi	249	343	7.8e-18	0.950495
45093	CBM2	Methanofollis liminatans	37	133	7.3e-15	0.90099
42313	CBM2	Methanosarcina siciliae	636	726	8e-21	0.90099
46007	CBM2	Pseudobacteroides cellulosolvens	614	696	1.2e-19	0.811881
47690	CBM2	Ruminococcus	509	591	1.2e-19	0.821782
47585	CBM2	Ruminococcus champanellensis	591	668	3.9e-20	0.772277
46848	CBM2	Ruminococcus champanellensis	1236	1325	3.3e-23	0.90099
46243	CBM2	Ruminococcus champanellensis	596	673	3e-22	0.772277
47667	CBM2	Ruminococcus flavefaciens	65	150	5.1e-18	0.871287
39451	CBM20	Bacteroides coprosuis	4	90	2.2e-19	0.933333
39451	CBM20	Bacteroides coprosuis	142	197	1.7e-12	0.6
36110	CBM20	Bacteroides coprosuis	5	37	8.4e-05	0.344444
36109	CBM20	Bacteroides coprosuis	5	37	8.4e-05	0.344444
33480	CBM20	Dysgonomonas gadei	2	84	2.4e-20	0.922222
33480	CBM20	Dysgonomonas gadei	132	210	2.4e-12	0.833333
44363	CBM22	Acetivibrio ethanolgignens	49	165	1.9e-16	0.931298
44363	CBM22	Acetivibrio ethanolgignens	194	322	5.4e-12	0.961832
44363	CBM22	Acetivibrio ethanolgignens	755	871	3.3e-25	0.954198
44363	CBM22	Acetivibrio ethanolgignens	893	1006	4.5e-08	0.931298
44363	CBM22	Acetivibrio ethanolgignens	1027	1139	3.9e-09	0.938931
38956	CBM22	Bacteroides propionicifaciens	45	155	1.7e-05	0.916031
44819	CBM22	Cellulosilyticum lentocellum	45	174	3.3e-30	0.969466
44819	CBM22	Cellulosilyticum lentocellum	198	323	1.2e-29	0.946565
25511	CBM23	Clostridium butyricum	4	117	4.8e-25	0.685185
5839	CBM23	Clostridium neonatale	550	719	2.5e-40	0.981481
44736	CBM23	Roseburia intestinalis	950	1123	2.2e-29	0.969136
11271	CBM25	Clostridium butyricum	55	132	4.6e-19	0.961538
11271	CBM25	Clostridium butyricum	167	240	2.1e-24	0.961538
11271	CBM25	Clostridium butyricum	260	335	7.2e-22	0.961538
19270	CBM26	Clostridium saccharoperbutylacetonicum	586	653	4.3e-14	0.893333
19270	CBM26	Clostridium saccharoperbutylacetonicum	710	762	1.2e-07	0.72
19270	CBM26	Clostridium saccharoperbutylacetonicum	795	860	6e-17	0.88
19270	CBM26	Clostridium saccharoperbutylacetonicum	898	964	1.1e-18	0.893333
19270	CBM26	Clostridium saccharoperbutylacetonicum	990	1055	1.3e-13	0.893333
19270	CBM26	Clostridium saccharoperbutylacetonicum	1113	1173	9.4e-14	0.76
25510	CBM27	Clostridium butyricum	104	259	3.9e-22	0.97619
44736	CBM27	Roseburia intestinalis	48	209	2.4e-15	0.988095
44736	CBM27	Roseburia intestinalis	223	382	4.2e-20	0.988095
45820	CBM3	Butyrivibrio fibrisolvens	882	940	1.4e-08	0.659091
47145	CBM3	Cellulosilyticum lentocellum	540	632	1.5e-18	0.988636
47145	CBM3	Cellulosilyticum lentocellum	922	1004	5.3e-12	0.931818
46612	CBM3	Cellulosilyticum lentocellum	530	600	1.3e-08	0.75
45636	CBM3	Cellulosilyticum lentocellum	31	114	5.5e-14	0.909091
45635	CBM3	Cellulosilyticum lentocellum	498	581	8.2e-19	0.954545
45635	CBM3	Cellulosilyticum lentocellum	732	801	3.7e-13	0.738636
45357	CBM3	Cellulosilyticum lentocellum	482	541	5.8e-08	0.613636
45011	CBM3	Cellulosilyticum lentocellum	200	248	3.6e-08	0.534091
44819	CBM3	Cellulosilyticum lentocellum	774	843	9.8e-09	0.738636
43454	CBM3	Cellulosilyticum lentocellum	43	105	2.4e-09	0.659091
42825	CBM3	Cellulosilyticum lentocellum	208	298	2.3e-21	0.965909
42825	CBM3	Cellulosilyticum lentocellum	587	670	2.5e-16	0.943182
45936	CBM3	Clostridium bornimense	660	734	3.2e-10	0.795455
44592	CBM3	Clostridium cellulovorans	206	297	2.2e-17	0.977273
44592	CBM3	Clostridium cellulovorans	587	669	7.6e-18	0.931818
47666	CBM3	Clostridium clariflavum	608	683	1.3e-12	0.909091
47689	CBM3	Clostridium lentocellum	519	579	8.2e-12	0.659091
47688	CBM3	Clostridium lentocellum	587	644	4.5e-10	0.704545
47686	CBM3	Clostridium lentocellum	785	858	2.4e-11	0.875
45818	CBM3	Clostridium lentocellum	799	865	2.7e-09	0.704545
45317	CBM3	Clostridium saccharoperbutylacetonicum	1080	1159	4.5e-10	0.909091
45819	CBM3	Clostridium thermocellum	357	431	4.9e-08	0.852273
46607	CBM3	Eubacterium cellulosolvens	1116	1169	8.8e-09	0.568182
45004	CBM3	Eubacterium ventriosum	1039	1105	2.1e-09	0.806818
46613	CBM3	Lachnoclostridium phytofermentans	608	678	5.8e-10	0.852273
45303	CBM3	Lachnoclostridium phytofermentans	808	853	5.6e-08	0.511364
45316	CBM3	Pseudobacteroides cellulosolvens	60	118	3.9e-10	0.715909
44736	CBM3	Roseburia intestinalis	1205	1273	3.4e-12	0.727273
45804	CBM3	Ruminococcus albus	772	859	5.9e-13	0.909091
41170	CBM30	Bacteroides coprosuis	20	100	2.1e-05	0.945055
45818	CBM30	Clostridium lentocellum	194	273	7.1e-12	0.956044
46773	CBM30	Clostridium saccharoperbutylacetonicum	228	302	5.1e-12	0.901099
45317	CBM30	Clostridium saccharoperbutylacetonicum	531	612	3.1e-17	0.978022
7871	CBM32	Bacteroides coprosuis	15	107	3.5e-11	0.637097
7847	CBM32	Bacteroides coprosuis	502	614	3.2e-11	0.741935
42678	CBM32	Bacteroides coprosuis	50	159	4.5e-15	0.822581
1556	CBM32	Bacteroides coprosuis	611	710	1.7e-10	0.725806
12681	CBM32	Bacteroides coprosuis	385	463	1.6e-07	0.596774
29199	CBM32	Bacteroides faecichinchillae	78	195	7.1e-10	0.887097
43672	CBM32	Bacteroides ovatus	208	314	2.2e-13	0.854839
25401	CBM32	Capnocytophaga canimorsus	441	553	1.1e-11	0.741935
46460	CBM32	Cellulosilyticum lentocellum	358	469	1.1e-21	0.903226
47226	CBM32	Clostridium	487	574	1.5e-06	0.669355
5447	CBM32	Clostridium butyricum	1516	1668	2.5e-11	0.870968
17035	CBM32	Clostridium butyricum	757	867	1.3e-22	0.903226
48338	CBM32	Dysgonomonas gadei	355	460	2.4e-10	0.814516
48338	CBM32	Dysgonomonas gadei	497	591	1.4e-09	0.693548
23208	CBM32	Dysgonomonas gadei	23	123	2.4e-09	0.741935
7139	CBM32	Enterococcus casseliflavus	144	246	2.7e-06	0.717742
21096	CBM32	Enterococcus casseliflavus	441	565	2.2e-23	0.943548
32294	CBM32	Lysinibacillus fusiformis	200	305	4.5e-10	0.733871
32294	CBM32	Lysinibacillus fusiformis	461	559	4.9e-10	0.782258
32293	CBM32	Lysinibacillus macroides	22	139	1.2e-12	0.822581
32293	CBM32	Lysinibacillus macroides	271	370	4.2e-10	0.709677
21938	CBM32	Morganella morganii	118	188	0.00066	0.459677
24633	CBM32	Rhizobium sp. LC145	132	237	3.5e-05	0.774194
48086	CBM34	Clostridium	8	120	5.8e-20	0.966667
5715	CBM34	Clostridium butyricum	6	122	7.1e-25	0.983333
11833	CBM34	Clostridium butyricum	6	120	4.3e-19	0.991667
16259	CBM34	Clostridium saccharobutylicum	7	123	1.4e-14	0.908333
43608	CBM34	Coprococcus catus	42	141	5.3e-19	0.933333
9142	CBM34	Escherichia coli	8	148	2.1e-32	0.983333
41257	CBM34	Escherichia coli	3	52	1.2e-09	0.375
19504	CBM34	Escherichia coli	5	56	1.5e-09	0.441667
29359	CBM34	Klebsiella pneumoniae	5	109	4.7e-17	0.841667
10166	CBM35	Bacteroides coprosuis	50	135	0.00016	0.642276
10164	CBM35	Bacteroides coprosuis	60	135	0.0004	0.609756
26155	CBM35	Clostridium butyricum	165	243	0.00036	0.650407
15530	CBM35	Clostridium butyricum	353	468	7.4e-20	0.99187
47666	CBM35	Clostridium clariflavum	50	165	1.8e-19	0.943089
44426	CBM35	Clostridium clariflavum	152	249	1.3e-05	0.739837
14083	CBM35	Klebsiella pneumoniae	630	727	2.1e-15	0.813008
3054	CBM35	Morganella morganii	2	47	0.00059	0.341463
3054	CBM35	Morganella morganii	102	147	0.00029	0.341463
4906	CBM35	Morganella morganii	151	206	6.5e-05	0.439024
38117	CBM36	Bacillus pseudalcaliphilus	139	195	5.8e-20	0.495652
37064	CBM36	Escherichia coli	16	77	0.00055	0.530435
24936	CBM36	Escherichia coli	17	67	0.00041	0.417391
24935	CBM36	Escherichia coli	17	66	0.0008	0.408696
36675	CBM36	Paenibacillus polymyxa	1	56	5e-21	0.478261
36675	CBM36	Paenibacillus polymyxa	90	145	2.3e-19	0.486957
46503	CBM36	Pseudobutyrivibrio xylanivorans	1	44	2.4e-16	0.373913
46504	CBM36	Roseburia	270	382	1.3e-50	0.982609
47953	CBM37	Clostridium	139	192	4.8e-06	0.822581
47668	CBM37	Clostridium perfringens	1287	1346	1.4e-06	0.870968
16737	CBM37	Enterococcus faecium	18	72	8.2e-05	0.854839
45789	CBM37	Lachnoclostridium phytofermentans	140	199	1.4e-05	0.919355
38772	CBM37	Morganella morganii	57	107	0.00081	0.806452
45015	CBM37	Ruminococcus albus	1310	1372	0.00015	0.919355
37470	CBM39	Bacteroides fragilis	42	99	0.00025	0.606383
47509	CBM4	Bacteroides ovatus	222	312	0.00014	0.714286
44571	CBM4	Clostridium	453	506	0.00014	0.420635
45818	CBM4	Clostridium lentocellum	38	163	3.1e-32	0.992063
42535	CBM4	Clostridium perfringens	366	497	1.7e-31	0.992063
42535	CBM4	Clostridium perfringens	532	658	1.8e-15	0.992063
42535	CBM4	Clostridium perfringens	675	808	2.6e-27	0.984127
42535	CBM4	Clostridium perfringens	846	898	1.8e-07	0.388889
25664	CBM4	Clostridium perfringens	528	655	1.3e-36	0.992063
25664	CBM4	Clostridium perfringens	691	814	3e-17	0.992063
25664	CBM4	Clostridium perfringens	831	965	7.8e-33	0.984127
25664	CBM4	Clostridium perfringens	1011	1138	2e-35	0.984127
46773	CBM4	Clostridium saccharoperbutylacetonicum	62	189	1.6e-29	0.984127
45317	CBM4	Clostridium saccharoperbutylacetonicum	42	168	1.6e-30	0.992063
45317	CBM4	Clostridium saccharoperbutylacetonicum	209	335	2.1e-31	0.992063
45317	CBM4	Clostridium saccharoperbutylacetonicum	373	499	7.3e-29	0.992063
44999	CBM4	Coprococcus eutactus	37	94	0.0007	0.420635
46007	CBM4	Pseudobacteroides cellulosolvens	484	582	2.6e-17	0.777778
45764	CBM4	Roseburia faecis	2	88	7.2e-17	0.68254
32291	CBM40	Bacillus decisifrondis	116	208	1.8e-05	0.530726
2759	CBM40	Bacteroides coprosuis	247	333	0.0003	0.486034
7767	CBM40	Dysgonomonas mossii	233	325	5.8e-07	0.530726
32292	CBM40	Lysinibacillus sphaericus	74	215	8.9e-06	0.810056
15500	CBM41	Clostridium butyricum	38	127	4.6e-20	0.931373
31216	CBM41	Klebsiella pneumoniae	71	167	1.6e-19	0.892157
16013	CBM42	Clostridium saccharoperbutylacetonicum	183	225	0.00014	0.301471
29639	CBM44	Bacteroides	68	102	5.1e-05	0.5625
21096	CBM44	Enterococcus casseliflavus	364	413	1.4e-05	0.828125
46460	CBM46	Cellulosilyticum lentocellum	491	556	9.6e-09	0.793103
46460	CBM46	Cellulosilyticum lentocellum	589	643	8.7e-09	0.678161
46460	CBM46	Cellulosilyticum lentocellum	680	747	4.2e-14	0.827586
46460	CBM46	Cellulosilyticum lentocellum	769	837	5.3e-13	0.83908
47691	CBM46	Clostridium	226	272	0.00012	0.597701
43881	CBM46	Clostridium cellulovorans	388	470	3.6e-28	0.954023
47688	CBM46	Clostridium lentocellum	123	165	0.00015	0.528736
47688	CBM46	Clostridium lentocellum	367	406	0.00016	0.505747
47686	CBM46	Clostridium lentocellum	264	310	1e-05	0.528736
46607	CBM46	Eubacterium cellulosolvens	678	760	6.1e-15	0.942529
45303	CBM46	Lachnoclostridium phytofermentans	396	478	1.6e-11	0.942529
47768	CBM48	Acetivibrio ethanolgignens	29	109	1.9e-07	0.934211
47768	CBM48	Acetivibrio ethanolgignens	127	209	8.7e-17	0.855263
44182	CBM48	Acetivibrio ethanolgignens	74	117	0.00017	0.486842
29597	CBM48	Bacteroides cellulosilyticus	494	572	9.9e-09	0.855263
22347	CBM48	Bacteroides coprosuis	59	131	2.4e-08	0.828947
7983	CBM48	Bacteroides fragilis	54	140	3.3e-10	0.828947
23905	CBM48	Bacteroides graminisolvens	36	114	1.7e-08	0.789474
37318	CBM48	Bacteroides propionicifaciens	1	68	1e-07	0.763158
27965	CBM48	Clostridium	36	119	4.7e-16	0.868421
24756	CBM48	Clostridium	43	125	2.9e-14	0.894737
15501	CBM48	Clostridium beijerinckii	73	159	4.7e-12	0.907895
8725	CBM48	Clostridium butyricum	24	118	6.2e-11	0.907895
7416	CBM48	Clostridium butyricum	1	80	5.8e-16	0.855263
16262	CBM48	Clostridium butyricum	233	318	2.9e-17	0.868421
15478	CBM48	Clostridium butyricum	25	55	1.2e-06	0.328947
24133	CBM48	Clostridium saccharobutylicum	4	88	6.7e-15	0.881579
33640	CBM48	Dysgonomonas gadei	50	134	4.9e-12	0.921053
47853	CBM48	Dysgonomonas mossii	181	252	3.3e-08	0.815789
42544	CBM48	Escherichia coli	10	100	1.6e-19	0.921053
43172	CBM48	Escherichia coli	56	113	5.1e-09	0.644737
47083	CBM48	Eubacterium eligens	41	110	0.00057	0.802632
47083	CBM48	Eubacterium eligens	127	212	8.3e-18	0.868421
31216	CBM48	Klebsiella pneumoniae	300	387	3.9e-16	0.894737
19868	CBM48	Klebsiella pneumoniae	25	100	4.5e-08	0.855263
19868	CBM48	Klebsiella pneumoniae	124	211	2.9e-22	0.921053
19867	CBM48	Klebsiella pneumoniae	10	99	1e-18	0.907895
13152	CBM48	Klebsiella pneumoniae	46	103	8.8e-08	0.618421
42792	CBM48	Shigella flexneri	25	100	1.4e-07	0.855263
42792	CBM48	Shigella flexneri	124	211	1.1e-22	0.921053
44923	CBM5	Escherichia coli	68	102	1.1e-13	0.85
44923	CBM5	Escherichia coli	133	172	2.3e-06	0.975
44922	CBM5	Escherichia coli	29	61	5e-05	0.625
44922	CBM5	Escherichia coli	133	164	0.0003	0.6
44922	CBM5	Escherichia coli	234	265	0.00019	0.6
43420	CBM5	Paenibacillus borealis	67	109	1e-17	0.975
43420	CBM5	Paenibacillus borealis	135	172	5.8e-10	0.925
45168	CBM50	Acetivibrio ethanolgignens	3	46	2.1e-13	0.975
2659	CBM50	Bacillus decisifrondis	5	48	1e-12	0.975
35903	CBM50	Bacteroides coprosuis	39	81	6.9e-13	0.95
18970	CBM50	Bacteroides coprosuis	356	397	6.2e-15	0.95
18926	CBM50	Bacteroides coprosuis	190	238	1.5e-05	0.975
18925	CBM50	Bacteroides coprosuis	190	238	1.5e-05	0.975
14373	CBM50	Bacteroides coprosuis	32	74	1.6e-11	0.975
14373	CBM50	Bacteroides coprosuis	86	129	2.5e-11	0.975
14373	CBM50	Bacteroides coprosuis	166	208	6.6e-07	0.975
43604	CBM50	Bacteroides coprosuis	241	283	3.2e-09	0.95
43605	CBM50	Bacteroides thetaiotaomicron	246	288	1.3e-11	0.95
45056	CBM50	Blautia producta	4	46	3.7e-06	0.95
45056	CBM50	Blautia producta	53	95	1.7e-08	0.925
32673	CBM50	Caldisalinibacter kiritimatiensis	4	47	7.7e-12	0.975
32673	CBM50	Caldisalinibacter kiritimatiensis	53	97	2.8e-12	0.975
45979	CBM50	Clostridium	4	46	7.5e-09	0.95
45979	CBM50	Clostridium	53	96	2.7e-10	0.975
43009	CBM50	Clostridium	451	491	9.3e-12	0.925
32775	CBM50	Clostridium bornimense	271	316	1.7e-12	0.975
14774	CBM50	Clostridium butyricum	102	151	9.2e-06	0.975
33172	CBM50	Clostridium pasteurianum	37	81	4.3e-15	0.975
22310	CBM50	Clostridium saccharobutylicum	477	520	2.5e-12	0.975
45491	CBM50	Clostridium saccharolyticum	4	46	2.9e-10	0.95
45491	CBM50	Clostridium saccharolyticum	53	96	2.7e-09	0.95
34039	CBM50	Clostridium sporosphaeroides	297	339	1.6e-09	0.95
46891	CBM50	Clostridium symbiosum	175	214	5.7e-07	0.8
6059	CBM50	Clostridium tetani	21	64	1.2e-12	0.975
21132	CBM50	Clostridium tetani	1	39	1.7e-09	0.825
10712	CBM50	Clostridium tetani	4	47	1e-12	0.975
800	CBM50	Dysgonomonas gadei	304	346	7.7e-12	0.95
46540	CBM50	Dysgonomonas gadei	202	244	6.9e-14	0.975
34252	CBM50	Dysgonomonas gadei	46	87	1.5e-12	0.95
34252	CBM50	Dysgonomonas gadei	102	143	1.8e-07	0.925
34252	CBM50	Dysgonomonas gadei	163	206	3.1e-11	0.975
33647	CBM50	Dysgonomonas gadei	376	417	4.3e-13	0.95
33647	CBM50	Dysgonomonas gadei	463	504	2.8e-11	0.95
33647	CBM50	Dysgonomonas gadei	581	622	1.4e-10	0.95
33550	CBM50	Dysgonomonas gadei	218	244	7.6e-05	0.6
33550	CBM50	Dysgonomonas gadei	271	313	5.4e-12	0.95
8709	CBM50	Enterococcus casseliflavus	93	134	9e-16	0.95
8709	CBM50	Enterococcus casseliflavus	163	204	1.5e-14	0.95
7403	CBM50	Enterococcus casseliflavus	14	55	3e-14	0.95
10092	CBM50	Enterococcus faecalis	39	79	8.6e-09	0.9
472	CBM50	Escherichia coli	52	90	1e-05	0.85
40166	CBM50	Escherichia coli	42	85	1.3e-06	0.975
40068	CBM50	Escherichia coli	251	292	1.2e-15	0.95
40068	CBM50	Escherichia coli	310	330	3.4e-08	0.5
2878	CBM50	Escherichia coli	1	30	1.4e-08	0.675
2875	CBM50	Escherichia coli	1	30	1.4e-08	0.675
20864	CBM50	Escherichia coli	90	132	6.4e-08	0.95
12997	CBM50	Escherichia coli	50	92	3.3e-15	0.95
10175	CBM50	Escherichia coli	99	147	1.5e-14	0.975
44065	CBM50	Herbinix hemicellulosilytica	378	424	2.8e-11	0.975
32768	CBM50	Herbinix hemicellulosilytica	119	171	2.6e-05	0.95
8523	CBM50	Klebsiella pneumoniae	50	89	6.4e-06	0.875
29243	CBM50	Klebsiella pneumoniae	346	387	2.2e-12	0.95
29243	CBM50	Klebsiella pneumoniae	405	445	9.8e-15	0.95
28011	CBM50	Klebsiella pneumoniae	43	86	0.00097	0.95
22836	CBM50	Klebsiella pneumoniae	77	118	2.3e-08	0.9
18245	CBM50	Klebsiella pneumoniae	99	147	1.1e-14	0.975
14049	CBM50	Klebsiella pneumoniae	116	158	1.3e-07	0.95
13797	CBM50	Klebsiella pneumoniae	30	72	2.7e-14	0.95
32333	CBM50	Lysinibacillus sphaericus	221	268	1.4e-08	0.975
31616	CBM50	Lysinibacillus sphaericus	4	47	6.7e-13	0.975
31616	CBM50	Lysinibacillus sphaericus	53	96	2.7e-14	0.975
31616	CBM50	Lysinibacillus sphaericus	100	143	1.1e-12	0.975
30726	CBM50	Lysinibacillus sphaericus	30	74	7.3e-12	0.975
30501	CBM50	Lysinibacillus sphaericus	234	277	1.6e-08	0.95
28442	CBM50	Lysinibacillus sphaericus	14	58	3.1e-15	0.975
27233	CBM50	Lysinibacillus sphaericus	5	46	1.5e-08	0.925
27233	CBM50	Lysinibacillus sphaericus	53	96	1.7e-10	0.975
26652	CBM50	Lysinibacillus sphaericus	31	70	0.00068	0.9
26652	CBM50	Lysinibacillus sphaericus	82	120	4.1e-08	0.875
25587	CBM50	Lysinibacillus sphaericus	39	85	1.3e-06	0.925
2366	CBM50	Lysinibacillus sphaericus	30	71	7.3e-15	0.95
2366	CBM50	Lysinibacillus sphaericus	103	144	2.8e-17	0.95
1281	CBM50	Lysinibacillus sphaericus	35	76	1.5e-16	0.95
11736	CBM50	Lysinibacillus sphaericus	198	238	1.1e-09	0.925
17655	CBM50	Morganella morganii	98	140	6.9e-07	0.95
4864	CBM50	Morganella morganii	117	158	8.9e-07	0.9
45488	CBM50	Paenisporosarcina	14	56	1.8e-10	0.925
48020	CBM50	Roseburia inulinivorans	97	144	5.7e-09	0.9
24536	CBM50	Ruminococcaceae	155	194	7.3e-09	0.85
41367	CBM50	Shigella sonnei	77	118	1.5e-08	0.9
20865	CBM50	Shigella sonnei	90	132	6.4e-08	0.95
33206	CBM50	Thermobrachium celere	31	71	2.6e-13	0.925
33206	CBM50	Thermobrachium celere	78	120	1.2e-14	0.975
33206	CBM50	Thermobrachium celere	139	181	1.4e-10	0.95
3545	CBM50	Thermotalea metallivorans	62	105	4.6e-14	0.975
4603	CBM54	Clostridium tetani	66	103	4.6e-06	0.333333
14500	CBM56	Coprobacillus	706	767	5.5e-09	0.383648
48262	CBM56	Dysgonomonas mossii	767	816	0.00021	0.308176
45004	CBM56	Eubacterium ventriosum	847	973	3.8e-09	0.748428
19120	CBM56	Lysinibacillus sphaericus	23	81	4.6e-05	0.320755
44599	CBM6	Blautia schinkii	375	481	1.1e-07	0.775362
46911	CBM6	Butyrivibrio fibrisolvens	1	88	9.3e-18	0.637681
41289	CBM6	Butyrivibrio fibrisolvens	1	95	1.7e-22	0.695652
48036	CBM6	Clostridium cellulovorans	332	418	1.9e-10	0.615942
45970	CBM6	Clostridium clariflavum	2	88	9.4e-20	0.637681
41662	CBM6	Clostridium stercorarium	252	369	5.7e-25	0.862319
41662	CBM6	Clostridium stercorarium	391	511	7.3e-30	0.884058
45161	CBM6	Eubacterium cellulosolvens	340	461	4.8e-41	0.869565
18245	CBM6	Klebsiella pneumoniae	45	105	0.00031	0.398551
48015	CBM6	Roseburia faecis	362	463	1.2e-05	0.731884
45820	CBM61	Butyrivibrio fibrisolvens	38	183	5e-13	0.985816
45820	CBM61	Butyrivibrio fibrisolvens	680	817	1.9e-35	0.978723
27322	CBM64	Lysinibacillus sphaericus	452	491	0.00069	0.458824
37494	CBM65	Bacteroides coprosuis	96	151	0.0006	0.412281
44884	CBM65	Cellulosilyticum ruminicola	383	492	1.4e-20	0.929825
44884	CBM65	Cellulosilyticum ruminicola	537	642	1.2e-20	0.894737
44724	CBM65	Cellulosilyticum ruminicola	33	146	4.8e-16	0.964912
44724	CBM65	Cellulosilyticum ruminicola	245	359	3.2e-17	0.973684
43671	CBM66	Bacteroides ovatus	189	286	0.00024	0.587097
20225	CBM66	Clostridium	373	478	1.5e-05	0.645161
14780	CBM66	Clostridium beijerinckii	2	81	2.6e-15	0.535484
14780	CBM66	Clostridium beijerinckii	183	340	1.5e-24	0.974194
46537	CBM66	Dysgonomonas gadei	160	284	0.00026	0.774194
34329	CBM66	Dysgonomonas gadei	57	229	0.00022	0.922581
33492	CBM66	Dysgonomonas gadei	171	221	3e-05	0.341935
13895	CBM66	Klebsiella pneumoniae	384	467	0.0002	0.535484
23224	CBM66	Parabacteroides distasonis	258	412	1.6e-11	0.941935
28216	CBM66	Parabacteroides johnsonii	47	237	9.3e-08	0.987097
23174	CBM66	Planctomyces	39	160	0.00013	0.774194
33762	CBM66	Prevotella	38	192	4.2e-11	0.948387
33702	CBM66	Prevotella	942	1118	0.00035	0.993548
33557	CBM67	Bacteroides thetaiotaomicron	138	310	1.4e-43	0.914773
34267	CBM67	Bacteroides uniformis	129	315	2.8e-39	0.971591
29095	CBM67	Bacteroides xylanisolvens	147	223	8.9e-06	0.420455
44668	CBM67	Butyrivibrio proteoclasticus	118	261	7.2e-19	0.761364
47304	CBM67	Dysgonomonas gadei	154	230	1.5e-07	0.420455
46038	CBM67	Eubacterium plexicaudatum	116	271	2.4e-24	0.835227
46443	CBM67	Lachnospiraceae	146	314	7.8e-27	0.897727
31263	CBM67	Parabacteroides goldsteinii	307	365	3.8e-05	0.363636
43837	CBM67	Robinsoniella peoriensis	111	249	3.4e-22	0.727273
41434	CBM9	Bacteroides coprosuis	48	111	1.4e-08	0.351648
11496	CBM9	Bacteroides fragilis	48	251	2.2e-37	0.983516
43736	CBM9	Clostridium josui	454	627	8.5e-41	0.994505
43736	CBM9	Clostridium josui	1037	1206	1.1e-44	0.989011
849	CBM9	Dysgonomonas gadei	39	115	8.4e-07	0.428571
