# Supplementary material for: Metagenomic and metaproteomic analyses of a corn stover-adapted microbial consortium EMSD5 reveal its taxonomic and enzymatic basis for degrading lignocellulose
Source: Biotechnol Biofuels. 2016 Nov 9;9:243. doi: 10.1186/s13068-016-0658-z (PMC5103373; doi:10.1186/s13068-016-0658-z)
Supplement: Supplementary file 6 — Additional file 6: Table S3. Table S3.xlsx. Proteins identified in the culture supernatants of corn stover-, xylan- and xylose-containing medium on day 5, respectively. [file 13068_2016_658_MOESM6_ESM.xlsx]

## Sheet: Corn stover
Proteins identified in the culture supernatant of corn stover-containing medium on day 5
Protein ID	emPAI	Score	Putative function	Organism source	KEGG annotation	Isoelectric point	Molecular weight (Da)	Num. of significant sequences	Num. of significant unique sequences	Sequence coverage	Blastp hit
											Coverage	e value	Identity	Accession No.
32974	0.09	79	carboxyl transferase	Bacterium	Unannotated	5.08	49426	2	1	0.04	0.96	0	0.68	WP_038324123.1
2781	0.11	34	hypothetical protein	Bacteroides coprosuis	Unannotated	5.02	42755	2	1	0.03	1	0	0.99	WP_006744344.1
44277	0.46	98	acyl carrier protein	Blautia hansenii	Lipid metabolism	4.3	10730	2	1	0.32	0.73	3e-22	0.63	WP_003021234.1
46460	0.04	78	type 3a cellulose-binding domain-containing protein	Cellulosilyticum lentocellum	Unannotated	4.32	102958	2	1	0.01	0.95	0	0.51	WP_013656979.1
43336	0.14	109	pectate disaccharide-lyase	Cellulosilyticum lentocellum	Unannotated	5.49	32919	2	1	0.14	0.53	6e-158	0.58	WP_013655329.1
45945	0.06	55	membrane protein	Clostridium	Unannotated	5.25	76071	2	1	0.02	1	0	0.84	WP_044968954.1
24343	0.09	32	butanol dehydrogenase	Clostridium botulinum	Carbohydrate Metabolism	5.43	48986	2	1	0.06	0.87	0	0.68	WP_041084633.1
6282	0.47	30	hypothetical protein	Clostridium botulinum	Unannotated	4.63	10692	2	2	0.25	1	0	0.96	KJZ83248.1
4940	0.41	35	PTS sorbose transporter subunit IIC	Clostridium butyricum	Membrane Transport	4.85	12022	2	1	0.09	1	4e-65	0.96	WP_058146698.1
5654	0.08	26	6-phospho-β-glucosidase	Clostridium butyricum	Carbohydrate Metabolism	5.12	55137	2	2	0.04	1	0	1	WP_035763054.1
6981	0.09	25	ABC transporter substrate-binding protein	Clostridium butyricum	Unannotated	4.88	47894	2	1	0.1	1	0	0.99	WP_057088335.1
3118	0.17	137	Flavodoxin	Clostridium butyricum	Unannotated	5	27233	2	1	0.13	0.99	3e-171	1	ETI87484.1
11786	0.06	110	glutamine synthetase	Clostridium butyricum	Energy Metabolism	5.41	71946	2	2	0.06	1	0	1	ETI91777.1
7100	0.11	23	acyl-CoA dehydrogenase short-chain specific	Clostridium butyricum	Carbohydrate Metabolism	5.7	41248	2	1	0.08	1	0	1	WP_002582763.1
47216	0.09	32	acyltransferase	Clostridium cellobioparum	Lipid Metabolism	5.09	48797	2	1	0.1	0.96	4e-132	0.47	WP_027630730.1
29585	0.09	44	pyridine nucleotide-disulfide oxidoreductase	Clostridium cellulolyticum	Unannotated	4.77	49915	2	1	0.11	1	0	0.81	WP_006800276.1
24823	0.04	31	β-glucuronidase	Clostridium cellulovorans	Unannotated	5.57	107730	3	1	0.01	0.98	0	0.62	WP_010073567.1
43736	0.02	44	esterase	Clostridium josui	Unannotated	6.17	175887	2	1	0.04	0.72	0	0.56	WP_024832026.1
42989	0.08	36	aldehyde dehydrogenase	Clostridium paraputrificum	Carbohydrate Metabolism	8.24	53448	2	1	0.05	0.96	3e-170	0.53	WP_027097201.1
42535	0.04	29	endo-1,3(4)-β-glucanase	Clostridium perfringens	Unannotated	4.6	100353	2	1	0.03	0.89	0	0.5	WP_058372076.1
16231	0.57	127	hypothetical protein	Clostridium saccharobutylicum	Unannotated	3.63	9044	2	2	0.17	1	3e-85	0.1	WP_002583052.1
48089	0.31	224	hypothetical protein	Clostridium saccharolyticum	Unannotated	4.59	15561	2	1	0.17	0.98	0	0.62	WP_002588196.1
19270	0.03	24	α-amylase	Clostridium saccharoperbutylacetonicum	Carbohydrate Metabolism	4.72	165820	2	1	0.04	1	0	0.99	WP_035763668.1
44869	0.05	31	putative uncharacterized protein	Clostridium	Unannotated	5.28	80256	2	1	0.01	0.95	2e-151	0.39	CDE68248.1
47381	0.61	24	acyl carrier protein	Clostridium	Lipid Metabolism	3.79	8560	2	1	0.16	1	2e-38	0.92	WP_033166417.1
3132	0.13	29	signal recognition particle-docking protein FtsY	Clostridium tetani	Genetic Information Processing; Folding, Sorting and Degradation	5.06	33735	2	1	0.12	1	0	0.96	WP_023438133.1
34399	0.03	22	hypothetical protein	Dysgonomonas mossii	Unannotated	5	169520	2	1	0.03	0.99	0	0.61	WP_006841699.1
6318	0.13	183	glyoxalase	Enterococcus casseliflavus	Unannotated	5.48	34902	2	1	0.13	1	9e-164	0.98	WP_016611542.1
1137	0.04	221	bifunctional acetaldehyde-CoA/alcohol dehydrogenase	Escherichia coli	Carbohydrate Metabolism	6.32	96580	2	1	0.09	1	0	0.99	WP_053892939.1
37019	0.54	122	2,3,4,5-tetrahydropyridine-2,6-dicarboxylate N-succinyltransferase	Escherichia coli	Amino Acid Metabolism	5.26	9435	2	2	0.51	1	3e-51	1	WP_059331743.1
28014	0.12	121	pyruvate kinase	Escherichia coli	Carbohydrate Metabolism	5.17	35948	2	1	0.13	1	0	1	WP_001300312.1
38724	0.42	23	thioredoxin	Escherichia coli	Genetic Information Processing; Folding, Sorting and Degradation	4.68	11695	3	1	0.15	1	8e-71	1	AAN83133.1
17514	0.22	183	isocitrate dehydrogenase	Escherichia coli	Carbohydrate Metabolism	4.89	20811	2	1	0.08	1	3e-136	1	EST85148.1
9219	0.3	72	carbon starvation induced protein	Escherichia coli	Unannotated	7.34	15980	2	1	0.14	1	2e-94	1	EZE07059.1
36407	0.33	96	NADP-specific glutamate dehydrogenase	Escherichia coli	Energy Metabolism	6.81	14442	2	1	0.14	1	1e-90	1	ERA49807.1
46169	0.08	114	xylulokinase	Firmicutes bacterium	Carbohydrate Metabolism	4.92	54788	2	1	0.03	0.98	0	0.8	CCZ28372.1
46513	0.16	106	enoyl-CoA hydratase	Fusobacterium ulcerans	Carbohydrate Metabolism	4.98	27723	2	1	0.06	1	5e-158	0.86	WP_005976584.1
31198	0.15	149	2,3,4,5-tetrahydropyridine-2,6-dicarboxylate N-succinyltransferase	Klebsiella pneumoniae	Amino Acid Metabolism	5.41	29984	2	1	0.11	1	0	0.99	WP_032416066.1
29272	0.08	115	NAD-dependent succinate-semialdehyde dehydrogenase	Klebsiella pneumoniae	Carbohydrate Metabolism	5.3	51982	2	1	0.08	1	0	0.99	WP_048299196.1
13704	0.1	52	aldehyde oxidoreductase	Klebsiella pneumoniae	Energy Metabolism	5.28	42295	2	1	0.04	1	0	1	WP_004185655.1
5224	0.12	32	galactose ABC transporter substrate-binding protein	Klebsiella pneumoniae	Membrane Transport	6.54	36893	2	1	0.06	1	0	1	WP_004220347.1
14160	0.08	30	aldehyde dehydrogenase	Klebsiella pneumoniae	Carbohydrate Metabolism	5.48	55528	2	1	0.07	1	0	1	WP_050482637.1
32237	0.06	59	oligopeptidase A	Klebsiella pneumoniae	Unannotated	5.15	76997	2	1	0.06	1	0	1	ESA97097.1
14426	0.56	292	entericidin B	Klebsiella pneumoniae	Unannotated	6.7	9133	3	1	0.22	1	3e-54	0.99	EJK92850.1
31356	0.18	159	purine nucleoside phosphorylase	Klebsiella pneumoniae	Nucleotide Metabolism	5.6	25192	2	1	0.12	1	3e-165	1	ABR80183.1
30834	0.05	86	aconitate hydratase	Klebsiella pneumoniae	Carbohydrate Metabolism	5.09	92402	2	1	0.02	1	0	1	BAH61770.1
13914	0.66	190	hypothetical protein	Klebsiella	Unannotated	5.07	7965	2	1	0.47	1	6e-44	1	EGF61406.1
45883	0.11	80	sugar ABC transporter ATP-binding protein	Clostridium phytofermentans	Membrane Transport	5.97	41900	2	1	0.06	1	0	0.84	WP_029503073.1
43845	0.07	38	peptide ABC transporter substrate-binding protein	Lachnospiraceae bacterium	Membrane Transport	4.4	64193	2	1	0.1	0.99	0	0.54	WP_035636026.1
46750	0.26	255	acetyl-CoA carboxylase biotin carboxyl carrier protein	Lysinibacillus	Carbohydrate Metabolism	4.72	17731	2	1	0.11	1	1e-92	0.92	WP_053483690.1
12776	0.2	128	alanine acetyltransferase	Lysinibacillus	Translation	5.77	22640	2	1	0.22	0.98	2e-121	0.88	WP_053481962.1
1278	0.16	127	amino acid ABC transporter substrate-binding protein	Lysinibacillus sphaericus	Membrane Transport	4.54	29034	2	1	0.22	1	2e-157	0.83	WP_024363437.1
31700	0.45	119	hypothetical protein	Lysinibacillus sphaericus	Energy Metabolism	4.84	10940	2	1	0.13	1	1e-52	0.8	WP_010857370.1
30021	0.14	109	hypothetical protein	Lysinibacillus xylanilyticus	Unannotated	5.49	32919	2	1	0.14	1	0	0.96	WP_049668133.1
2718	0.11	73	sulfate transporter subunit	Lysinibacillus xylanilyticus	Membrane Transport	4.75	39317	2	1	0.1	1	0	0.9	WP_049669142.1
36938	0.27	147	glutamine synthetase	Morganella morganii	Energy Metabolism	4.39	17195	2	1	0.15	1	6e-106	1	WP_049240839.1
34002	0.05	84	α-xylosidase	Paenibacillus mucilaginosus	Carbohydrate Metabolism	5.66	88322	2	1	0.05	0.99	0	0.7	WP_045085863.1
46503	0.15	23	acetyl xylan esterase	Pseudobutyrivibrio xylanivorans	Unannotated	4.65	29922	2	1	0.03	0.81	1e-66	0.48	CCY73234.1
44974	0.05	60	hypothetical protein	Roseburia faecis	Unannotated	9.04	88276	2	1	0.04	0.97	3e-38	0.3	WP_055068116.1
46233	0.07	92	cytochrome c oxidase subunit IV	Roseburia intestinalis	Membrane Transport	4.4	66240	2	1	0.04	0.98	0	0.57	WP_006857673.1
44736	0.03	63	beta-mannanase	Roseburia intestinalis	Unannotated	4.39	145305	2	1	0.02	0.85	0	0.46	CDF45187.1
42204	0.06	53	hypothetical protein	Roseburia intestinalis	Unannotated	9.25	70714	2	1	0.04	0.95	1e-73	0.34	CBL13776.1
35200	0.41	101	ATP synthase beta subunit	Salmonella enterica	Energy Metabolism	5.24	11895	2	1	0.18	1	1e-71	1	AAC16682.1
20655	0.26	55	PTS glucose transporter subunit IIA	Salmonella enterica	Carbohydrate Metabolism	4.73	18236	2	1	0.11	1	1e-110	0.99	WP_052901727.1
36329	0.32	115	Peroxidase	Shigella dysenteriae	Energy Metabolism	4.61	14760	2	1	0.15	1	7e-91	1	AHA67797.1
10156	0.06	126	aminopeptidase N	Shigella sonnei	Metabolism of Other Amino Acids	5.23	70242	2	1	0.06	1	0	0.99	CSF79190.1
38944	0.17	76	glutamine synthetase	Shigella sonnei	Energy Metabolism	6.83	26387	2	1	0.3	1	5e-175	1	CSP91133.1
23275	0.24	135	reductase	Bacillus decisifrondis	Unannotated	5.41	19267	2	1	0.08	1	2e-118	0.93	WP_053595209.1
26202	0.14	87	glycine/betaine ABC transporter	Bacillus decisifrondis	Membrane Transport	4.49	32682	2	1	0.11	0.97	0	0.9	WP_053594441.1
23007	0.31	51	hypothetical protein	Bacillus decisifrondis	Unannotated	5.84	15595	2	1	0.11	1	7e-88	0.96	WP_053595172.1
11727	0.06	51	peptide ABC transporter substrate-binding protein	Bacillus decisifrondis	Membrane Transport	4.79	69485	2	2	0.07	0.99	0	0.91	WP_053593019.1
30121	0.1	43	alcohol dehydrogenase	Bacillus decisifrondis	Unannotated	5.04	43901	2	1	0.07	1	0	0.87	WP_053594749.1
32378	0.15	39	cytochrome C oxidase Cbb3	Bacillus decisifrondis	Energy Metabolism	5.24	29348	2	1	0.1	1	0	0.94	WP_053593558.1
23020	0.46	123	superoxide dismutase	Bacillus decisifrondis	Transport and Catabolism	4.95	22198	2	2	0.25	1	1e-144	0.99	WP_053595162.1
29889	0.29	114	hypothetical protein	Bacillus	Unannotated	5.62	32842	2	2	0.19	1	0	0.97	EAZ83988.1
24497	0.36	480	nitrogen fixation protein NifU	Bacterium	Unannotated	5.2	27027	2	2	0.13	0.94	6e-160	0.93	WP_038326094.1
24379	0.25	106	ketol-acid reductoisomerase	Bacterium	Amino Acid Metabolism	5.75	37625	2	2	0.17	0.97	0	0.94	WP_038326166.1
1391	0.2	114	β-glucosidase	Bacteroides coprosuis	Carbohydrate Metabolism	5.01	17716	2	2	0.1	1	4e-109	1	WP_006744863.1
47951	0.19	97	O-acetylhomoserine aminocarboxypropyltransferase	Bacteroides fragilis	Amino Acid Metabolism	5.51	47526	2	2	0.09	0.98	0	0.79	WP_049099539.1
29650	0.14	82	sugar ABC transporter substrate-binding protein	Caldanaerobius polysaccharolyticus	Membrane Transport	5.18	63217	2	2	0.05	1	0	0.52	WP_026487373.1
45055	0.15	32	tyrosinase/peptidase	Candidatus Magnetomorum	Unannotated	4.18	61867	2	2	0.05	0.34	3e-17	0.36	KPA14603.1
42825	0.11	306	cellulase	Cellulosilyticum lentocellum	Unannotated	4.56	81224	2	2	0.14	0.99	0	0.46	WP_013655743.1
20184	0.5	181	magnesium transporter	Cellulosilyticum lentocellum	Unclassified	4.42	20770	2	2	0.17	1		0.99	EGJ72455.1
27962	0.26	93	glyceraldehyde-3-phosphate dehydrogenase	Clostridium	Carbohydrate Metabolism	6.11	36945	2	2	0.13	1	0	0.89	WP_054323548.1
25906	0.26	283	hypothetical protein	Clostridium	Unannotated	6.41	35852	2	2	0.11	1	0	1	WP_002580823.1
18663	0.14	208	PTS system, cellobiose-specific IIA component	Clostridium beijerinckii	Membrane Transport	4.86	65594	2	2	0.05	1	1e-71	0.89	KJZ85039.1
20285	0.16	169	phosphoglyceromutase	Clostridium butyricum	Carbohydrate Metabolism	5.02	56148	2	2	0.06	1	0	1	KHD14192.1
6558	0.2	138	phosphopyruvate hydratase	Clostridium butyricum	Carbohydrate Metabolism	4.69	47151	2	2	0.15	1	0	1	WP_024041280.1
15984	0.14	92	ATP synthase subunit A	Clostridium butyricum	Energy Metabolism	4.91	65007	2	2	0.06	1	0	0.99	WP_033127797.1
7551	0.28	89	phosphoglucomutase	Clostridium butyricum	Unannotated	4.93	34445	2	2	0.17	1	0	0.99	WP_027634981.1
6498	0.16	74	fucose isomerase	Clostridium butyricum	Unannotated	5.11	55738	2	2	0.06	0.98	0	0.99	WP_003412027.1
11578	0.26	37	hypothetical protein	Clostridium butyricum	Unannotated	4.73	36527	2	2	0.1	1	0	1	WP_003408584.1
17113	0.1	98	Ser/Thr protein phosphatase family protein	Clostridium butyricum	Unannotated	5.81	91613	2	2	0.07	1	3e-130	1	ETI91449.1
18812	0.15	112	hydroxylamine reductase	Clostridium butyricum	Energy Metabolism	5.47	61453	2	2	0.05	1	0	0.97	ETI89259.1
48198	0.12	146	glycerol-3-phosphate dehydrogenase	Clostridium phytofermentans	Lipid Metabolism	5.14	77689	2	2	0.07	1	0	0.76	WP_058351846.1
44025	0.14	217	putative uncharacterized protein	Clostridium saccharobutylicum	Unannotated	4.78	66815	2	2	0.06	0.91	3e-141	0.46	CDC94373.1
48082	1.62	72	MerR family transcriptional regulator	Clostridium saccharolyticum	Unannotated	5.33	8402	2	2	0.64	0.76	1e-36	0.93	OCN00883.1
47416	0.11	92	hypothetical protein	Clostridium	Unannotated	4.79	83373	2	2	0.06	0.99	0	0.85	WP_021281330.1
15903	0.22	91	HDIG domain-containing protein	Clostridium tetani	Unannotated	5.3	42734	2	2	0.1	1	1e-90	0.84	WP_023438611.1
8430	0.19	117	glutamate dehydrogenase	Enterobacter cloacae	Energy Metabolism	6.53	48789	2	2	0.12	1	0	0.99	WP_048968417.1
4367	0.25	128	isochorismatase	Enterococcus casseliflavus	Unannotated	5.39	37825	2	2	0.11	1	7e-116	0.99	WP_008379012.1
16177	0.18	218	phosphogluconate dehydrogenase (NADP(+)-dependent	Escherichia coli	Carbohydrate Metabolism	5.09	51481	2	2	0.11	1	0	1	WP_042099305.1
6056	0.66	157	transaldolase	Escherichia coli	Carbohydrate Metabolism	5.14	16451	2	2	0.23	1	1e-101	1	WP_033882910.1
40103	0.49	148	alkyl hydroperoxide reductase	Escherichia coli	Unclassified	5.03	20862	2	2	0.2	1	4e-135	0.99	WP_047088048.1
39290	0.34	105	ATP synthase subunit alpha	Escherichia coli	Energy Metabolism	6.4	28507	2	1	0.1	1	0	1	WP_024240327.1
3448	0.11	42	beta-xylosidase	Flavobacterium johnsoniae	Carbohydrate Metabolism	5.48	81087	2	2	0.07	0.97	0	0.63	CAD48309.1
12974	0.19	110	isocitrate lyase	Klebsiella pneumoniae	Carbohydrate Metabolism	5.3	48653	2	2	0.09	1	0	0.99	WP_050571644.1
30845	0.18	116	α-N-arabinofuranosidase	Klebsiella pneumoniae	Unannotated	4.86	51215	2	2	0.14	1	0	0.99	WP_019705619.1
14019	0.2	535	Enolase	Klebsiella pneumoniae	Carbohydrate Metabolism	5.18	45578	2	2	0.13	1	0	1	AHM77926.1
30838	0.18	157	dihydrolipoamide dehydrogenase	Klebsiella pneumoniae	Carbohydrate Metabolism	5.87	50934	2	2	0.1	1	0	0.99	ACI10382.1
12975	0.15	205	malate synthase A	Klebsiella pneumoniae	Carbohydrate Metabolism	5.42	60550	2	2	0.11	1	0	0.99	EJK92712.1
8497	0.2	476	isocitrate dehydrogenase, NADP-dependent	Klebsiella pneumoniae	Carbohydrate Metabolism	5.25	46062	2	2	0.08	1	0	1	EEW40670.1
47133	0.14	41	sugar ABC transporter substrate-binding protein	Roseburia intestinalis	Membrane Transport	4.55	63907	2	2	0.1	0.99	0	0.76	WP_016283425.1
24626	0.23	100	LacI family transcriptional regulator	Ruminococcus obeum	Unannotated	4.76	40120	2	2	0.2	0.84	3e-170	0.74	WP_029506731.1
32019	0.24	320	C4-dicarboxylate ABC transporter	Lysinibacillus	Signal Transduction	5.04	38679	2	2	0.1	1	0	0.93	WP_024363728.1
28539	0.31	265	3-hydroxybutyryl-CoA dehydrogenase	Lysinibacillus xylanilyticus	Carbohydrate Metabolism	5.2	31409	2	2	0.14	0.99	0	0.96	WP_049667991.1
29651	0.12	176	α-glucuronidase	Paenibacillus	Unclassified	5.58	77638	2	2	0.04	1	0	0.72	WP_045085083.1
46189	0.23	79	arabinogalactan endo-1,4-β-galactosidase	Paenibacillus	Unclassified	4.82	40288	2	2	0.08	0.72	2e-15	0.28	ETT36977.1
46170	0.43	169	hypothetical protein	Roseburia intestinalis	Unannotated	4.65	23455	2	2	0.12	0.98	8e-95	0.64	WP_006858125.1
46187	0.15	168	N,N'-diacetylchitobiose phosphorylase	Cellulosilyticum lentocellum	Unannotated	5.21	90875	3	3	0.09	1	0	0.7	WP_013658205.1
17194	0.24	300	iron ABC transporter permease	Cellulosilyticum lentocellum	Membrane Transport	5.13	59257	3	3	0.14	1	0	1	KHD16239.1
33817	0.26	262	chloride channel protein	Clostridium	Unannotated	5	55543	3	3	0.13	0.92	3e-158	0.6	OCN01248.1
17667	0.62	438	purine-nucleoside phosphorylase	Clostridium	Nucleotide Metabolism	5.09	26234	3	2	0.22	1	1e-173	1	WP_002581140.1
9651	0.26	247	PspC family transcriptional regulator	Clostridium butyricum	Unannotated	4.61	55409	3	3	0.15	1	0	0.95	WP_003408407.1
16251	0.29	512	NADH oxidase	Clostridium saccharobutylicum	Unannotated	5.11	49714	3	3	0.21	1	0	1	WP_003428259.1
45317	0.1	626	endoglucanase	Clostridium saccharoperbutylacetonicum	Unannotated	4.28	131534	3	3	0.05	0.97	0	0.5	ADZ82408.1
15805	0.48	249	asparagine synthetase	Clostridium tetani	Energy Metabolism	5.08	32453	3	3	0.14	1	4e-72	0.94	WP_011099045.1
16004	0.26	220	LysR family transcriptional regulator	Enterococcus casseliflavus	Unannotated	6.33	54697	3	3	0.09	1	8e-142	1	WP_005232829.1
16025	0.45	165	glycosyl hydrolase family 43	Enterococcus mundtii	Unannotated	4.74	34226	3	3	0.17	1	0	0.99	WP_016612864.1
1103	0.37	134	outer membrane protein A	Escherichia coli	Unclassified	6.27	40264	3	1	0.13	1	0	0.99	EGI10504.1
45124	0.51	334	glutamate dehydrogenase	Firmicutes bacterium	Energy Metabolism	5.44	30479	3	3	0.3	1	1e-177	0.87	CDF08372.1
45805	0.71	255	fructose-6-phosphate aldolase	Lachnospiraceae	Carbohydrate Metabolism	4.89	23358	3	3	0.17	1	4e-142	0.93	WP_027441092.1
26184	0.29	258	aldehyde dehydrogenase	Lysinibacillus	Carbohydrate Metabolism	5.42	50236	3	3	0.11	1	0	0.9	WP_053482701.1
1316	0.29	512	glutamate dehydrogenase	Lysinibacillus varians	Energy Metabolism	5.11	49714	3	3	0.21	1	0	0.96	AHN21468.1
1316	0.29	512	glutamate dehydrogenase	Lysinibacillus varians	Energy Metabolism	5.11	49714	3	3	0.21	1	0	0.96	AHN21468.1
27740	0.79	77	thioredoxin	Lysinibacillus xylanilyticus	Unannotated	4.5	21495	3	3	0.19	0.98	1e-121	0.91	WP_049668788.1
47415	1.15	449	hypothetical protein	Paenibacillus fonticola	Unannotated	4.72	16286	3	3	0.64	0.95	3e-43	0.54	WP_019637161.1
43933	0.41	526	argininosuccinate synthase	Roseburia intestinalis	Amino Acid Metabolism	5.04	36968	3	3	0.15	1	0	0.93	CDD73601.1
44363	0.1	120	endo-1,4-β-xylanase	Ruminococcus	Unclassified	4.34	132659	3	3	0.04	0.78	7e-73	0.34	CDE80580.1
28791	0.41	101	β-xylosidase	Sphaerochaeta coccoides	Unannotated	6.54	36893	3	2	0.17	0.99	0	0.54	WP_036620188.1
30103	0.98	503	hypothetical protein	Bacillus decisifrondis	Unannotated	4.26	24581	4	4	0.36	1	5e-121	0.78	WP_053594767.1
2722	0.48	88	sulfate adenylyltransferase	Bacillus decisifrondis	Energy Metabolism	5.7	42737	4	4	0.22	1	0	0.94	WP_053593256.1
24411	0.19	125	pyruvate, phosphate dikinase	Bacterium	Carbohydrate Metabolism	5.56	98097	4	4	0.09	1	0	0.88	WP_038326123.1
48223	0.35	393	aluminium resistance family protein	Cellulosilyticum lentocellum	Unannotated	5.48	56392	4	4	0.18	1	0	0.79	CDE44981.1
44819	0.19	610	endo-1,4-β-xylanase	Cellulosilyticum lentocellum	Unclassified	4.54	99602	4	4	0.12	0.77	0	0.52	WP_013658377.1
11349	0.5	525	acetyl-CoA acetyltransferase	Clostridium	Carbohydrate Metabolism	5.66	41574	4	4	0.19	1	0	1	WP_002582294.1
26387	0.18	162	glyceraldehyde-3-phosphate dehydrogenase	Clostridium beijerinckii	Amino Acid Metabolism	5.47	105202	4	4	0.1	1	0	1	WP_003428323.1
10926	0.28	133	PspC family transcriptional regulator	Clostridium butyricum	Unannotated	4.47	68925	4	4	0.11	1	0	0.95	WP_027636782.1
47414	2	734	hypothetical protein	Clostridium saccharobutylicum	Unannotated	4.41	15134	4	4	0.43	0.99	1e-44	0.51	WP_022744102.1
46880	0.22	363	formate acetyltransferase	Clostridium	Carbohydrate Metabolism	5.06	84858	4	4	0.12	0.99	0	0.86	CDB50934.1
47477	0.79	353	flagellin	Clostridium	Signal Transduction	5.32	28985	4	4	0.4	1	8e-131	0.75	WP_033168601.1
13163	0.4	253	ATP synthase subunit beta	Enterobacteriaceae	Energy Metabolism	4.89	50236	4	4	0.12	1	0	1	WP_004144997.1
36514	1.81	389	glutamate decarboxylase	Escherichia coli	Carbohydrate Metabolism	5.23	16138	4	4	0.24	1	5e-98	1	EGB68842.1
45426	0.5	592	acyl-CoA dehydrogenase	Lysinibacillus fusiformis	Unclassified	5.71	41793	4	4	0.19	1	0	0.99	WP_025115489.1
31654	0.33	131	peptide ABC transporter substrate-binding protein	Lysinibacillus fusiformis	Membrane Transport	4.64	59062	4	4	0.19	1	0	0.95	WP_025115841.1
48143	0.53	378	metY O-acetylhomoserine (thiol)-lyase	Lysinibacillus macroides	Amino Acid Metabolism	5.42	39426	4	4	0.17	1	0	0.86	CDB57291.1
1274	0.36	566	oligoendopeptidase F	Bacillus decisifrondis	Unclassified	5.14	69085	5	5	0.15	1	0	0.88	WP_053593681.1
1967	0.61	256	hypothetical protein	Bacillus decisifrondis	Unannotated	4.41	44564	5	5	0.37	1	0	0.73	WP_053596835.1
33192	0.64	529	butanol dehydrogenase	Bacterium	Unannotated	5.69	42685	5	5	0.23	1	0	0.86	WP_038325305.1
48018	1.01	614	hemerythrin	Clostridium phytofermentans	Unannotated	5.07	30063	5	5	0.29	0.98	0	0.68
46514	0.66	284	acetyl-CoA C-acetyltransferase	Coprococcus comes	Carbohydrate Metabolism	5.49	41791	5	3	0.09	0.98	0	0.85	CDB84785.1
16248	0.46	158	α-L-arabinofuranosidase	Enterococcus casseliflavus	Carbohydrate Metabolism	4.61	55409	5	5	0.28	1	2e-153	0.99	WP_016611392.1
42897	0.51	497	flagellin	Escherichia coli	Signal Transduction	4.76	51452	5	5	0.15	1	0	1	WP_000079816.1
40287	0.85	231	phosphoglycerate kinase	Escherichia coli	Carbohydrate Metabolism	4.74	34226	5	3	0.29	1	0	1	CQR82365.1
28512	1.01	614	heme-binding protein	Lysinibacillus	Unclassified	5.07	30063	5	5	0.29	0.95	0	0.98	WP_031418454.1
44075	0.61	1058	glucose-6-phosphate isomerase	Acetivibrio ethanolgignens	Carbohydrate Metabolism	5.07	53330	6	5	0.29	0.94	0	0.8	WP_058351447.1
29944	1.42	369	hypothetical protein	Bacillus decisifrondis	Unannotated	4.99	28537	6	6	0.31	0.79	5e-125	0.88	WP_053594869.1
27943	0.3	1170	hypothetical protein	Bacterium	Unannotated	4.66	96347	6	6	0.12	0.99	0	0.46	WP_038323113.1
25905	1.76	1247	nitrogen-fixing protein NifU	Clostridium	Unannotated	4.8	24715	6	5	0.45	1	4e-166	1	WP_002580824.1
48046	1.06	377	valyl-tRNA synthetase	Clostridium	Amino Acid Metabolism	4.33	34972	6	6	0.44	0.99	0	0.85	WP_038324754.1
28986	0.47	852	UDP-N-acetylglucosamine pyrophosphorylase	Clostridium saccharolyticum	Unannotated	4.78	66205	6	6	0.22	0.82	5e-123	0.79	WP_050699096.1
6421	0.35	295	keto-acid formate acetyltransferase	Enterobacteriaceae	Carbohydrate Metabolism	5.63	85377	6	6	0.17	1	0	1	WP_002898148.1
23023	1.06	377	phosphate-binding protein	Lysinibacillus	Unannotated	4.33	34972	6	6	0.44	1	0	0.94	WP_004231003.1
47967	0.56	901	chaperonin	Roseburia	Genetic Information Processing; Folding, Sorting and Degradation	4.81	56966	6	6	0.21	1	0	0.9	CDC93464.1
33968	0.56	436	phosphoenolpyruvate carboxykinase	Bacterium	Carbohydrate Metabolism	5.7	66396	7	7	0.22	1	0	0.9	WP_038321989.1
45635	0.38	1183	endoglucanase	Cellulosilyticum lentocellum	Unannotated	4.77	93114	7	7	0.15	0.92	0	0.57	WP_013658626.1
40475	2.42	1395	3-hydroxybutyryl-CoA dehydrogenase	Clostridium	Carbohydrate Metabolism	5.37	30751	7	7	0.33	1	0	1	WP_002582766.1
6660	0.68	280	hypothetical protein	Clostridium butyricum	Signal Transduction	4.74	57179	7	7	0.2	1	0	0.77	WP_045144579.1
42775	0.43	1444	cellulose 1,4-β-cellobiosidase	Clostridium cellulolyticum	Unannotated	5	83374	7	7	0.17	0.93	0	0.57	WP_013658627.1
46512	1.65	817	3-hydroxyacyl-CoA dehydrogenase NAD binding domain protein	Clostridium	Carbohydrate Metabolism	5.77	30205	7	7	0.27	1	0	0.94	CDE44919.1
32277	1.08	966	4-aminobutyrate aminotransferase	Klebsiella pneumoniae	Carbohydrate Metabolism	5.61	46104	7	7	0.36	1	0	0.99	AHM77084.1
46790	0.92	449	hypothetical protein	Clostridium	Unannotated	4.74	51979	8	8	0.25	0.99	0	0.56	WP_031392774.1
30809	0.63	542	NAD(+) synthase	Clostridium tetani	Unannotated	4.96	69424	8	8	0.27	0.99	0	0.68	WP_006841755.1
2386	2.91	1169	flagellin	Bacillus cecembensis	Signal Transduction	6.23	30815	9	8	0.43	0.94	5e-167	0.88	WP_057984407.1
15896	0.57	977	polysaccharide deacetylase	Enterococcus casseliflavus	Unannotated	5.1	85167	9	9	0.2	1	7e-114	0.99	WP_035006642.1
46171	1	1821	putative uncharacterized protein	Roseburia	Unannotated	5.18	55090	9	9	0.42	0.99	0	0.85	CDF42589.1
31739	2.26	2812	enolase	Lysinibacillus	Carbohydrate Metabolism	4.68	46378	12	12	0.53	1	0	0.98	WP_048390885.1
44014	1.62	1573	phosphoenolpyruvate carboxykinase	Clostridium phytofermentans	Carbohydrate Metabolism	5.38	61570	14	14	0.3	0.99	0	0.86	WP_029502768.1
47954	4.53	2420	ketol-acid reductoisomerase	Roseburia	Amino Acid Metabolism	5.28	36931	15	13	0.51	0.99	0	0.89	WP_004842982.1
41698	3.47	3216	molecular chaperone GroEL	Clostridium	Genetic Information Processing; Folding, Sorting and Degradation	4.93	50783	17	15	0.58	1	0	1	WP_002582771.1
28541	4.71	1443	acyl-CoA dehydrogenase	Lysinibacillus sphaericus	Carbohydrate Metabolism	4.99	41185	17	17	0.58	1	0	0.98	WP_031418482.1
27278	2.33	3361	aldehyde dehydrogenase	Lysinibacillus xylanilyticus	Carbohydrate Metabolism	6.8	63299	18	18	0.43	0.89	0	0.97	WP_049662757.1
8190	6.99	3929	isocitrate lyase	Lysinibacillus xylanilyticus	Carbohydrate Metabolism	5.05	46736	22	22	0.64	1	0	0.98	WP_049663677.1
48211	0.26	316	endo-1,4-β-xylanase	Butyrivibrio fibrisolvens	Unannotated	5.61	111770	3	1	0.17	0.67	0	0.56	WP_051212946.1
45045	0.1	20	endoglucanase	Cellulosilyticum	Unannotated	5.86	68179	2	1	0.13	0.94	0	0.51	CDC66676.1
46506	0.15	137	endo-1,4-β-xylanase	Cellulosilyticum ruminicola	Unclassified	5.28	55600	2	2	0.16	0.4	2e-115	0.78	CDD34503.1
44723	0.1	156	β-xylosidase	Cellulosilyticum ruminicola	Unannotated	6.99	93667	2	1	0.03	0.73	0	0.55	ACZ98626.1
45092	0.67	541	cellulase	Clostridium cellobioparum	Unannotated	4.8	58873	5	5	0.23	0.76	0	0.61	CCZ55578.1
41662	0.22	268	endo-1,4-β-xylanase	Clostridium cellulosi	Unclassified	5.39	20700	3	3	0.29	0.95	0	0.65	WP_034836380.1
47666	0.57	376	mannan endo-1,4-β-mannosidase	Clostridium clariflavum	Unannotated	4.46	81305	2	2	0.15	0.91	0	0.68	WP_007428240.1
44731	0.12	268	cellobiose phosphorylase	Clostridium phytofermentans	Unannotated	5.17	91540	2	2	0.26	1	0	0.79	WP_033164598.1
45315	0.13	159	β-xylosidase	Clostridium saccharoperbutylacet	Unannotated	5.57	82424	2	1	0.06	0.56	0	0.68	WP_009170329.1
40694	0.24	57	catalase/peroxidase	Escherichia coli	Energy Metabolism	5.07	44882	2	1	0.18	1	0	1	EHP63591.1
46607	0.31	387	endoglucanase	Eubacterium cellulosolvens	Carbohydrate Metabolism	4.5	135023	3	3	0.13	0.58	0	0.44	WP_004603111.1
46613	1.26	826	endo-1,4-β-xylanase	Lachnoclostridium phytofermentans	Unannotated	4.83	79576	4	4	0.37	0.71	0	0.56	AFU34339.1

## Sheet: Xylan
Proteins identified in the culture supernatant of xylan-containing medium on day 5
Protein ID	emPAI	Score	Putative function	Organism source	KEGG annotation	Isoelectric point	Molecular weight (Da)	Num. of significant sequences	Num. of significant unique sequences	Sequence coverage	Blastp hit
											Cover	e value	Identity	Accession No.
30103	0.19	86	hypothetical protein	Bacillus decisifrondis	Unannotated	4.26	24581	2	1	0.07	1	5e-121	0.78	WP_053594767.1
1202	0.12	141	hypothetical protein	Bacillus decisifrondis	Membrane Transport	4.8	36427	2	1	0.06	1	0	0.94	WP_053594684.1
26672	0.39	44	hypothetical protein	Bacillus decisifrondis	Unannotated	7.74	12535	2	1	0.3	0.85	4e-17	0.47	WP_053595837.1
24806	0.12	74	membrane protein	Clostridium	Unclassified	4.94	38442	2	1	0.03	0.93	0	0.77	WP_038324773.1
33675	0.06	173	hypothetical protein	Bacteroides thetaiotaomicron	Unannotated	4.97	79684	2	1	0.01	0.81	7e-171	0.5	WP_011108852.1
45045	0.06	20	endoglucanase	Cellulosilyticum	Unannotated	5.86	68179	2	1	0.03	0.97	0	0.99	KHD15384.1
25906	0.12	72	hypothetical protein	Clostridium	Unannotated	6.41	35852	2	1	0.13	1	0	1	WP_002580823.1
6981	0.09	28	ABC transporter substrate-binding protein	Clostridium beijerinckii	Unannotated	4.88	47894	2	1	0.1	1	0	0.99	WP_003430065.1
15962	0.53	25	hypothetical protein	Clostridium beijerinckii	Unannotated	5.04	9711	2	1	0.15	1	9e-53	1	WP_002579538.1
21427	0.49	23	hypothetical protein	Clostridium beijerinckii	Unclassified	5.26	10167	2	1	0.2	1	1e-55	1	WP_003406850.1
7100	0.11	116	acyl-CoA dehydrogenase short-chain specific	Clostridium butyricum	Carbohydrate Metabolism	5.7	41248	2	1	0.06	1	0	1	WP_002582763.1
4013	0.32	74	ABC transporter substrate-binding protein	Clostridium butyricum	Membrane Transport	4.83	30434	2	1	0.03	1	0	1	ETI88768.1
16668	0.1	23	NADPH-dependent butanol dehydrogenase	Clostridium butyricum	Unannotated	5.33	44708	2	1	0.04	0.96	0	1	WP_003409511.1
26151	0.03	108	Pyruvate-flavodoxin oxidoreductase	Clostridium butyricum	Energy Metabolism	5.46	128092	2	1	0.02	1	0	1	ETI89152.1
15164	0.61	64	acyl carrier protein	Clostridium saccharobutylicum	Lipid Metabolism	3.89	8580	2	1	0.13	1	3e-44	1	WP_002579603.1
21460	0.09	28	FAD-dependent oxidoreductase	Clostridium saccharobutylicum	Unannotated	8.47	46680	2	1	0.04	1	0	0.99	WP_043662712.1
19270	0.03	43	α-amylase	Clostridium saccharoperbutylacetonicum	Carbohydrate Metabolism	4.72	165820	2	1	0.02	1	0	0.99	WP_035763668.1
11270	0.13	41	ABC transporter substrate-binding protein	Clostridium saccharoperbutylacetonicum	Membrane Transport	4.52	34366	2	1	0.05	0.98	0	1	WP_043665725.1
14819	0.27	115	acyl-CoA dehydrogenase	Clostridium tetani	Carbohydrate Metabolism	5.06	17665	2	1	0.13	1	8e-107	0.98	CDI49509.1
11963	0.16	131	electron transfer flavoprotein subunit β	Clostridium tetani	Unclassified	5.14	28212	2	1	0.04	1	2e-180	0.96	WP_011100552.1
30936	0.04	38	hypothetical protein	Dysgonomonas gadei	Unannotated	5.44	117487	2	1	0.03	0.94	5e-124	0.51	WP_006800635.1
19457	0.42	81	hypothetical protein	Escherichia coli	Unannotated	8.04	11685	2	1	0.08	1	2e-68	1	WP_000651450.1
19486	0.22	46	hypothetical protein	Escherichia coli	Unclassified	8.68	20994	2	1	0.05	1	1e-136	0.99	WP_001300776.1
40470	0.79	41	BON domain-containing protein	Escherichia coli	Unannotated	6.15	6831	2	1	0.21	1	6e-37	1	WP_044701744.1
36291	0.81	60	hypothetical protein	Escherichia coli	Unannotated	6.71	6819	2	1	0.21	1	9e-36	1	KDU04181.1
42414	0.4	72	hypothetical protein	Escherichia coli	Amino Acid Metabolism	5.12	12044	2	2	0.26	1	2e-69	1	AKP86979.1
45534	0.07	60	putative uncharacterized protein	Firmicutes bacterium	Unannotated	4.87	65624	2	1	0.04	0.6	4e-16	0.3	CCY26094.1
19891	0.11	30	branched chain amino acid ABC transporter substrate-binding protein	Klebsiella	Membrane Transport	6.54	39546	2	1	0.04	1	0	1	WP_009484077.1
32279	0.11	125	branched chain amino acid ABC transporter substrate-binding protein	Klebsiella pneumoniae	Membrane Transport	6.15	39023	2	1	0.1	1	0	1	WP_002920812.1
43883	0.12	241	putative uncharacterized protein	Lachnoclostridium	Unannotated	6.19	35892	2	1	0.1	1	0	0.93	CCZ34425.1
23020	0.21	65	superoxide dismutase	Lysinibacillus	Transport and Catabolism	4.95	22198	2	1	0.06	1	9e-145	0.99	WP_016995356.1
27369	0.4	51	cytochrome c551	Lysinibacillus	Energy Metabolism	4.5	12201	2	1	0.09	1	6e-72	0.94	WP_024363017.1
32040	0.11	22	peptidase M28	Lysinibacillus fusiformis	Unannotated	5.85	39328	2	1	0.11	1	0	0.95	WP_004226091.1
27661	0.07	56	ABC transporter substrate-binding protein	Lysinibacillus	Membrane Transport	4.85	61096	2	1	0.13	1	0	0.86	WP_053483353.1
29211	0.13	25	hypothetical protein	Lysinibacillus sphaericus	Unannotated	4.99	34097	2	1	0.02	0.99	0	0.89	WP_010860278.1
30021	0.14	29	hypothetical protein	Lysinibacillus xylanilyticus	Unannotated	5.49	32919	2	1	0.1	1	0	0.96	WP_049668133.1
41662	0.22	313	endo-1,4-β-xylanase	Paenibacillus terrae	Unclassified	5.39	20700	2	1	0.09	1	5e-81	0.65	AET61137.1
12311	0.19	107	PTS system mannose-specific transporter subunit IIA	Shigella sonnei	Carbohydrate Metabolism	8.98	23674	2	1	0.14	1	3e-153	0.99	CSF87944.1
28893	0.59	40	Uncharacterized protein	Syntrophomonas zehnderi	Unannotated	5.08	9143	2	1	0.09	1	1e-47	0.96	CFX33010.1
42605	0.18	95	hypothetical protein	Vitis vinifera	Unannotated	7.6	25040	2	1	0.17	0.78	0.23	0.25	CAN80929.1
33261	0.18	622	flagellin protein	Bacillus infantis	Signal Transduction	4.85	52200	2	2	0.12	1	2e-150	0.55	WP_009064242.1
45636	0.27	34	cellulose 1,4-β-cellobiosidase	Cellulosilyticum lentocellum	Unclassified	5.76	35604	2	2	0.13	0.97	2e-32	0.46	WP_013658627.1
46506	0.15	137	endo-1,4-β-xylanase	Cellulosilyticum ruminicola	Unclassified	5.28	55600	2	2	0.16	0.4	2e-115	0.78	CDD34503.1
26237	0.18	52	hypothetical protein	Clostridium	Unannotated	5.02	52131	2	2	0.09	1	0	0.99	WP_002580865.1
25848	1.23	92	hypothetical protein	Clostridium beijerinckii	Unclassified	5.19	10224	2	2	0.59	1	3e-58	1	WP_003412236.1
7099	0.35	175	electron transfer flavoprotein beta subunit	Clostridium butyricum	Unclassified	5.09	27870	2	2	0.13	1	0	0.99	WP_003411004.1
5345	0.29	110	sporulation transcription factor Spo0A	Clostridium butyricum	Signal Transduction	6.68	33397	2	2	0.1	1	0	0.99	ENZ34233.1
11917	3.17	132	PTS sugar transporter subunit IIA	Clostridium saccharobutylicum	Membrane Transport	9.9	5539	2	2	0.21	1	7e-27	1	WP_002579660.1
9378	0.23	50	peptide ABC transporter substrate-binding protein	Escherichia coli	Membrane Transport	6.38	40549	2	2	0.18	1	0	1	WP_024181584.1
36407	0.77	123	NADP-specific glutamate dehydrogenase	Escherichia coli	Energy Metabolism	6.81	14442	2	2	0.34	1	1e-90	1	ERA49807.1
38246	1.55	116	NADP-specific glutamate dehydrogenase	Escherichia coli	Energy Metabolism	5.26	8678	2	2	0.39	1	5e-45	1	AEJ56794.1
13914	3.57	210	hypothetical protein	Klebsiella	Unannotated	5.07	7965	2	2	0.49	1	6e-44	1	EGF61406.1
44105	0.51	59	thioredoxin	Lysinibacillus	Unannotated	4.44	20351	2	2	0.24	1	3e-128	0.98	WP_004224676.1
27811	0.26	55	ferrichrome ABC transporter substrate-binding protein	Lysinibacillus	Membrane Transport	4.51	36148	2	2	0.16	1	0	0.88	WP_024361367.1
29216	0.15	187	peptide ABC transporter substrate-binding protein	Lysinibacillus	Membrane Transport	5.13	59257	2	2	0.1	1	0	0.93	WP_054612859.1
31595	0.28	79	electron transfer flavoprotein subunit alpha	Lysinibacillus xylanilyticus	Unclassified	5.05	34153	2	2	0.16	1	0	0.95	WP_049667562.1
37551	0.57	141	galactose ABC transporter periplasmic galactose-binding protein	Shigella sonnei	Membrane Transport	5.35	18447	2	1	0.25	1	3e-118	1	CSP59585.1
30649	0.42	133	ABC transporter substrate-binding protein	Bacillus decisifrondis	Membrane Transport	4.7	35653	3	3	0.26	1	0	0.94	WP_053595427.1
4660	0.33	110	hypothetical protein	Bacillus decisifrondis	Unannotated	5	44219	3	3	0.12	1	0	0.91	WP_053596332.1
38153	1.18	145	hypothetical protein	Bacillus pumilus	Unannotated	5.74	15931	3	3	0.44	0.99	5e-17	0.35	KMK72345.1
41289	0.1	120	β-1,4-xylanase	Butyrivibrio fibrisolvens	Unclassified	4.34	132659	3	3	0.04	0.71	4e-153	0.63	CBK75021.1
25905	0.97	571	nitrogen-fixing protein NifU	Clostridium	Unannotated	4.8	24715	3	3	0.28	1	4e-166	1	WP_002580824.1
16248	0.28	150	alpha-L-arabinofuranosidase	Enterococcus casseliflavus	Unannotated	5.09	51481	3	3	0.18	0.99	0	0.99	EOH84039.1
16177	0.28	150	phosphogluconate dehydrogenase	Escherichia coli	Carbohydrate Metabolism	5.09	51481	3	3	0.18	1	0	1	WP_042099305.1
36514	1.17	208	glutamate decarboxylase	Escherichia coli	Carbohydrate Metabolism	5.23	16138	3	3	0.54	1	5e-98	1	EGB68842.1
46607	0.1	243	endoglucanase	Eubacterium cellulosolvens	Carbohydrate Metabolism	4.5	135023	3	3	0.07	0.58	0	0.44	WP_004603111.1
13182	0.5	298	D-ribose ABC transporter substrate-binding protein	Klebsiella pneumoniae	Membrane Transport	7.79	30997	3	2	0.19	1	0	0.99	WP_002882536.1
44496	0.89	319	glutamate dehydrogenase	Lachnoclostridium phytofermentans	Energy Metabolism	4.97	19620	3	3	0.34	1	1	4e-108	WP_029501732.1
28512	0.52	136	heme-binding protein	Lysinibacillus	Unclassified	5.07	30063	3	3	0.23	0.95	0	0.98	WP_031418454.1
28791	0.41	101	β-xylosidase	Paenibacillus macerans	Unannotated	6.54	36893	3	2	0.17	0.99	0	0.54	WP_036620188.1
29944	0.8	281	hypothetical protein	Bacillus decisifrondis	Unannotated	4.99	28537	4	4	0.46	0.79	5e-125	0.88	WP_032425349.1
47477	0.78	308	flagellin	Clostridium	Signal Transduction	5.32	28985	4	4	0.34	1	8e-133	0.75	WP_033168601.1
28012	10.41	646	murein lipoprotein	Pantoea	Unannotated	8.93	8367	4	4	0.62	1	3e-44	0.97	WP_039384115.1
32019	0.72	253	C4-dicarboxylate ABC transporter	Lysinibacillus	Signal Transduction	5.04	38679	5	5	0.29	1	0	0.93	WP_024363728.1
1103	0.87	872	outer membrane protein A	Escherichia coli	Cellular Processes and Signaling	6.27	40264	6	3	0.32	1	0	0.99	EGI10504.1
42775	0.43	1444	cellulose 1,4-β-cellobiosidase	Clostridium cellulolyticum	Unannotated	5	83374	7	7	0.17	0.93	0	0.57	WP_013658627.1
8190	0.88	738	isocitrate lyase	Lysinibacillus xylanilyticus	Carbohydrate Metabolism	5.05	46736	7	7	0.4	1	0	0.98	WP_049663677.1
2386	1.97	1039	flagellin	Bacillus cecembensis	Signal Transduction	6.23	30815	8	8	0.45	0.94	5e-167	0.88	WP_057984407.1
1986	2.05	1036	penicillin acylase	Lysinibacillus	Lipid Metabolism	5.01	37772	8	8	0.49	1	0	0.87	WP_024361838.1
23023	1.95	770	phosphate-binding protein	Lysinibacillu	Unannotated	4.33	34972	9	9	0.48	1	0	0.94	WP_004231003.1
6498	1.89	18390	hypothetical protein	Clostridium	Unannotated	5.11	55738	10	9	0.31	1	0	0.99	KJZ84149.1
40475	4.89	5422	3-hydroxyacyl-CoA dehydrogenase NAD binding domain protein	Clostridium	Carbohydrate Metabolism	5.37	30751	11	10	0.54	1	0	1	WP_002582766.1
19595	1.89	1872	glucose-6-phosphate isomerase	Clostridium butyricum	Carbohydrate Metabolism	5.13	51563	13	10	0.35	1	0	1	ETI91575.1
1316	6.03	2575	glutamate dehydrogenase	Lysinibacillus varians	Energy Metabolism	5.11	49714	21	20	0.7	1	0	0.96	AHN21468.1
27943	2	4056	hypothetical protein	Bacterium	Unannotated	4.66	96347	25	25	0.39	0.99	0	0.46	WP_038323113.1
41698	15.77	20433	molecular chaperone GroEL	Clostridium	Folding, Sorting and Degradation	4.93	50783	26	23	0.58	1	0	1	WP_002582771.1
6660	7.51	4393	hypothetical protein	Clostridium butyricum	Signal Transduction	4.74	57179	29	29	0.68	1	0	0.77	WP_045144579.1
42897	16.56	6325	flagellin	Escherichia coli	Signal Transduction	4.76	51452	33	33	0.78	1	0	1	WP_000079816.1
28607	3.68	13722	hypothetical protein	Lysinibacillus contaminans	Unannotated	5.33	140117	51	51	0.54	0.95	0	0.71	WP_053585293.1

## Sheet: Xylose
Proteins identified in the culture supernatant of xylose-containing medium on day 5
Protein ID	emPAI	Score	Putative function	Organism source	KEGG annotation	Isoelectric point	Molecular weight (Da)	Num. of significant sequences	Num. of significant unique sequences	Sequence coverage	Blastp hit
											Cover	e value	Identity	Accession No.
1202	0.12	167	hypothetical protein	Bacillus decisifrondis	Membrane Transport	4.8	36427	2	1	0.1	1	0	0.94	WP_053594684.1
26163	0.23	59	hypothetical protein	Bacillus decisifrondis	Unannotated	5.35	20460	2	1	0.13	0.97	5e-72	0.65	WP_053594930.1
27369	0.4	57	cytochrome c551	Bacillus decisifrondis	Energy Metabolism	4.5	12201	2	1	0.09	1	1e-71	0.94	WP_053595214.1
30649	0.13	57	ABC transporter substrate-binding protein	Bacillus decisifrondis	Membrane Transport	4.7	35653	2	1	0.23	1	0	0.94	WP_053595427.1
33675	0.06	95	hypothetical protein	Bacteroides thetaiotaomicron	Unannotated	4.97	79684	2	1	0.01	0.71	7e-171	0.5	WP_011108852.1
29650	0.07	26	sugar ABC transporter substrate-binding protein	Caldanaerobius polysaccharolyticus	Membrane Transport	5.18	63217	2	1	0.02	1	0	0.52	WP_026487373.1
25906	0.12	268	hypothetical protein	Clostridium	Unannotated	6.41	35852	2	2	0.16	1	0	1	WP_002580823.1
15164	0.61	54	acyl carrier protein	Clostridium	Lipid Metabolism	3.89	8580	2	1	0.13	1	3e-44	1	WP_002579603.1
7098	0.13	37	electron transfer flavoprotein alpha subunit	Clostridium	Unclassified	5.07	34373	2	1	0.08	1	0	1	WP_002582765.1
16668	0.1	86	NADPH-dependent butanol dehydrogenase	Clostridium butyricum	Unannotated	5.33	44708	2	1	0.07	0.96	0	1	WP_003409511.1
17329	0.2	48	amino acid ABC transporter substrate-binding protein	Clostridium butyricum	Membrane Transport	4.7	23227	2	1	0.12	1	3e-145	1	WP_003414391.1
4940	0.41	41	PTS sorbose transporter subunit IIC	Clostridium butyricum	Membrane Transport	4.85	12022	2	1	0.09	1	4e-65	0.96	WP_058146698.1
21460	0.09	37	FAD-dependent oxidoreductase	Clostridium butyricum	Unannotated	8.47	46680	2	1	0.07	1	0	0.99	KHD16291.1
3846	0.14	25	nitrate ABC transporter substrate-binding protein	Clostridium butyricum	Membrane Transport	5.02	31639	2	1	0.09	1	0	0.99	WP_043852597.1
22546	0.08	85	aldehyde dehydrogenase	Clostridium butyricum	Carbohydrate Metabolism	6.02	53282	2	1	0.09	1	0	0.99	ETI89261.1
10556	0.12	35	hypothetical protein	Clostridium	Amino Acid Metabolism	5.37	37846	2	1	0.02	1	0	0.98	KJZ83519.1
47477	0.16	52	flagellin	Clostridium	Signal Transduction	5.32	28985	2	1	0.18	1	8e-131	0.75	WP_033168601.1
8644	0.12	71	FprA family A-type flavoprotein	Clostridium tetani	Unannotated	5.31	37550	2	1	0.04	1	0	0.96	WP_011099607.1
30936	0.04	39	hypothetical protein	Dysgonomonas gadei	Unannotated	5.44	117487	2	1	0.04	0.94	5e-124	0.51	WP_006800635.1
42842	0.09	32	hypothetical protein	Dysgonomonas gadei	Unannotated	9.25	50380	2	1	0.02	1	0	0.89	WP_006801672.1
1064	0.38	89	acid-resistance protein	Enterobacteriaceae	Unannotated	6.55	12628	2	1	0.3	1	4e-77	1	WP_000540805.1
6056	0.29	82	transaldolase	Escherichia coli	Carbohydrate Metabolism	5.14	16451	2	1	0.2	1	1e-101	1	WP_033882910.1
9378	0.11	71	peptide ABC transporter substrate-binding protein	Escherichia coli	Membrane Transport	6.38	40549	2	1	0.14	1	0	1	WP_024181584.1
37942	0.73	56	lipoprotein B family protein	Escherichia coli	Unclassified	4.55	7317	2	1	0.27	1	4e-38	1	WP_001328704.1
38868	0.18	42	flagellar hook-associated protein FlgK	Escherichia coli	Cell Motility	4.56	25156	2	1	0.15	1	8e-166	1	WP_044381668.1
28661	0.03	36	outer membrane autotransporter	Escherichia coli	Membrane Transport	6.17	136779	2	1	0.07	1	0	0.98	WP_001585139.1
40615	0.14	35	branched chain amino acid ABC transporter substrate-binding protein	Escherichia coli	Membrane Transport	5.47	31385	2	1	0.16	1	0	1	WP_001731559.1
28668	0.16	30	hypothetical protein	Escherichia coli	Unannotated	4.71	28335	2	1	0.09	0.97	7e-165	0.93	WP_001585146.1
12400	0.35	29	cytochrome	Escherichia coli	Unannotated	5.14	13608	2	1	0.12	1	5e-82	0.99	WP_001232244.1
40064	0.14	27	hypothetical protein	Escherichia coli	Unannotated	9.3	31605	2	1	0.05	1	0	1	WP_053274306.1
41797	0.73	53	superoxide dismutase	Escherichia coli	Transport and Catabolism	5.63	7306	2	1	0.22	1	2e-39	1	KEM84371.1
21505	0.1	55	TolB protein precursor	Escherichia coli	Unclassified	6.98	46058	2	1	0.15	1	0	1	AAN79292.1
7552	0.2	94	peptidase E	Escherichia coli	Unannotated	4.93	22661	2	1	0.07	1	4e-47	1	ELF42790.1
43456	0.06	53	β-1,4-xylanase	Eubacterium cellulosolvens	Unannotated	8.24	74522	2	1	0.02	1	0	0.48	WP_051212946.1
12954	0.1	42	maltose ABC transporter substrate-binding protein	Klebsiella pneumoniae	Membrane Transport	7.67	43229	2	1	0.17	1	0	0.99	WP_032413193.1
13914	1.75	198	hypothetical protein	Klebsiella	Unannotated	5.07	7965	2	2	0.56	1	6e-44	1	EGF61406.1
43883	0.12	299	hypothetical protein	Lachnoclostridium	Unannotated	6.19	35892	2	1	0.1	1	0	0.91	WP_024294355.1
44496	0.24	29	glutamate dehydrogenase	Lachnoclostridium phytofermentans	Energy Metabolism	4.97	19620	2	1	0.22	1	4e-108	0.87	WP_029501732.1
2392	0.14	38	methyltransferase	Leptospira borgpetersenii	Unannotated	6.07	32918	2	1	0.02	0.97	1e-92	0.49	WP_002740041.1
27668	0.07	47	peptide ABC transporter substrate-binding protein	Lysinibacillus boronitolerans	Membrane Transport	4.73	64934	2	1	0.09	1	0	0.86	WP_036077165.1
29216	0.07	35	peptide ABC transporter substrate-binding protein	Lysinibacillus	Membrane Transport	5.13	59257	2	1	0.07	1	0	0.93	WP_054612859.1
31700	0.45	176	hypothetical protein	Lysinibacillus sphaericus	Energy Metabolism	4.84	10940	2	1	0.13	1	1e-52	0.8	WP_010857370.1
10123	3.47	33	membrane protein	Morganella morganii	Unannotated	5	2418	2	1	0.57	1	1e-10	0.95	WP_046893780.1
47772	0.09	29	ABC transporter substrate-binding protein	Robinsoniella peoriensis	Membrane Transport	4.59	49977	2	1	0.1	0.92	0	0.64	WP_044297480.1
12311	0.19	118	PTS mannose transporter subunit IIAB	Shigella sonnei	Carbohydrate Metabolism	8.98	23674	2	1	0.21	1	4e-153	0.99	WP_052988017.1
26672	0.93	81	hypothetical protein	Bacillus decisifrondis	Unannotated	7.74	12535	2	2	0.21	0.85	4e-17	0.47	WP_053595837.1
7099	0.35	452	hypothetical protein	Clostridium	Unclassified	5.09	27870	2	2	0.17	1	0	1	WP_002582764.1
25905	0.4	279	nitrogen-fixing protein NifU	Clostridium	Unannotated	4.8	24715	2	2	0.2	1	4e-166	1	WP_002580824.1
11917	3.17	93	PTS sugar transporter subunit IIA	Clostridium	Membrane Transport	9.9	5539	2	2	0.21	1	7e-27	1	WP_002579660.1
4013	0.51	221	ABC transporter substrate-binding protein	Clostridium butyricum	Membrane Transport	4.83	30434	2	2	0.14	1	0	1	WP_024040471.1
42605	0.4	91	hypothetical protein	Clostridium butyricum	Unannotated	7.6	25040	2	2	0.23	1	2e-116	0.78	WP_027636908.1
36557	0.78	362	rubredoxin	Clostridium tetani	Unannotated	4.5	14299	2	2	0.09	1	3e-85	0.99	WP_023437670.1
32279	0.24	166	branched chain amino acid ABC transporter substrate-binding protein	Enterobacteriaceae	Membrane Transport	6.15	39023	2	2	0.14	1	0	1	WP_004150080.1
38810	0.4	107	D-xylose transporter subunit XylF	Escherichia coli	Membrane Transport	5	24845	2	2	0.2	1	3e-163	1	WP_024238625.1
11521	0.27	34	protease	Escherichia coli	Enzyme Families	5.76	35604	2	2	0.13	1	0	1	WP_053274609.1
39968	0.72	78	transaldolase	Escherichia coli	Carbohydrate Metabolism	6.23	15309	2	2	0.47	1	1e-92	1	ETJ26793.1
40252	0.74	181	superoxide dismutase (Mn)	Escherichia coli	Transport and Catabolism	6.36	15018	2	2	0.17	1	8e-93	1	EGI13541.1
32170	0.25	69	xylose ABC transporter substrate-binding protein	Klebsiella pneumoniae	Membrane Transport	6.06	38377	2	2	0.11	1	0	1	WP_004145229.1
28512	0.32	112	heme-binding protein	Lysinibacillus	Unclassified	5.07	30063	2	2	0.21	0.95	WP_031418454.1	0.98	WP_031418454.1
23020	0.46	82	superoxide dismutase	Lysinibacillus	Transport and Catabolism	4.95	22198	2	2	0.26	1	9e-145	0.99	WP_016995356.1
27811	0.26	38	ferrichrome ABC transporter substrate-binding protein	Lysinibacillus	Membrane Transport	4.51	36148	2	2	0.17	1	0	0.88	WP_024361367.1
29762	0.35	112	hypothetical protein	Lysinibacillus varians	Unannotated	5.54	28105	2	2	0.17	0.98	1e-143	0.76	WP_025219377.1
26823	0.22	69	iron ABC transporter substrate-binding protein	Lysinibacillus xylanilyticus	Membrane Transport	4.59	41902	2	2	0.16	0.99	0	90	WP_049663647.1
4660	0.33	133	hypothetical protein	Bacillus decisifrondis	Unannotated	5	44219	3	3	0.15	1	0	0.91	WP_053596332.1
24806	0.39	205	membrane protein	Clostridium	Unclassified	4.94	38442	3	3	0.14	1	0	0.77	WP_038324773.1
7100	0.36	389	acyl-CoA dehydrogenase short-chain specific	Clostridium butyricum	Carbohydrate Metabolism	5.7	41248	3	2	0.15	1	0	1	WP_002582763.1
9456	0.23	159	peptide ABC transporter substrate-binding protein	Clostridium butyricum	Membrane Transport	4.66	60728	3	3	0.09	1	0	0.99	WP_027636468.1
38957	0.64	198	Slp family outer membrane lipoprotein	Escherichia coli	Unclassified	5.8	25470	3	3	0.3	1	1e-164	1	CTR96037.1
43129	0.8	64	superoxide dismutase [Fe]	Escherichia coli	Transport and Catabolism	5.58	21310	3	3	0.32	1	3e-138	0.99	WP_042093928.1
29787	0.45	73	manganese transporter	Lysinibacillus sphaericus	Membrane Transport	4.79	33803	3	3	0.22	1	0	0.86	WP_054550448.1
37551	0.97	167	galactose ABC transporter periplasmic galactose-binding protein	Shigella sonnei	Membrane Transport	5.35	18447	3	2	0.27	1	3e-118	1	CSP59585.1
46506	0.35	152	endo-1,4-β-xylanase	Cellulosilyticum ruminicola	Unclassified	5.28	55852	4	4	0.12	0.53	2e-111	0.7	ACZ98622.1
1986	0.56	405	penicillin acylase	Lysinibacillus	Lipid Metabolism	5.01	37772	4	4	0.4	1	0	0.87	WP_024361838.1
28012	10.42	1340	murein lipoprotein	Pantoea	Unclassified	8.93	8367	4	3	0.6	1	3e-44	0.97	WP_039384115.1
6498	0.46	2629	fucose isomerase	Clostridium butyricum	Unannotated	5.11	55738	5	5	0.16	0.98	0	0.99	WP_003412027.1
13182	0.97	246	D-ribose ABC transporter substrate-binding protein	Enterobacteriaceae	Membrane Transport	7.79	30997	5	3	0.25	1	0	1	WP_002882536.1
1316	0.53	239	glutamate dehydrogenase	Lysinibacillus varians	Energy Metabolism	5.11	49714	5	4	0.25	1	0	0.96	AHN21468.1
44974	0.27	276	hypothetical protein	Roseburia faecis	Unannotated	9.04	88276	5	5	0.17	0.97	3e-38	0.3	WP_055068116.1
26151	0.22	478	Pyruvate-flavodoxin oxidoreductase	Clostridium butyricum	Energy Metabolism	5.46	128092	6	6	0.12	1	0	1	ETI89152.1
38153	5.15	758	hypothetical protein	Bacillus pumilus	Unannotated	5.74	15931	7	7	0.55	0.99	5e-17	0.35	KMK72345.1
33261	0.91	1385	flagellin protein	Clostridium	Signal Transduction	4.85	52200	7	7	0.35	1	2e-150	0.55	WP_009064242.1
29944	2.24	540	hypothetical protein	Bacillus decisifrondis	Unannotated	4.99	28537	8	8	0.42	0.79	5e-125	0.88	WP_053594869.1
2386	2.4	1592	flagellin	Bacillus cecembensis	Signal Transduction	6.23	30815	9	9	0.39	0.94	5e-167	0.88	WP_057984407.1
29382	27.53	2715	riboflavin synthase, beta chain	Shigella flexneri	Metabolism of Cofactors and Vitamins	5.15	16147	11	11	0.9	1	1e-104	1	ABF02652.1
1103	2.5	1483	outer membrane protein	Escherichia coli	Unclassified	6.27	40264	12	7	0.34	1	0	0.99	EGI10504.1
32019	2.7	1093	C4-dicarboxylate ABC transporter	Lysinibacillus	Signal Transduction	5.04	38679	12	12	0.61	1	0	0.93	WP_024363728.1
23023	3.23	924	phosphate-binding protein	Lysinibacillus	Unannotated	4.33	34972	12	12	0.59	1	0	0.94	WP_004231003.1
41698	2.2	5425	molecular chaperone GroEL	Clostridium	Folding, Sorting and Degradation	4.93	50783	14	13	0.46	1	0	1	WP_002582771.1
27661	2.03	944	ABC transporter substrate-binding protein	Lysinibacillus	Membrane Transport	4.85	61096	15	15	0.45	1	0	0.86	WP_053483353.1
6660	6.92	5969	hypothetical protein	Clostridium butyricum	Energy Metabolism	4.74	57179	27	27	0.69	1	0	0.77	WP_045144579.1
27943	4.09	7037	hypothetical protein	Bacterium	Unannotated	4.66	96347	36	36	0.63	0.99	0	0.46	WP_038323113.1
42897	46.05	31219	flagellin	Escherichia coli	Signal Transduction	4.76	51452	44	44	0.91	1	0	1	WP_000079816.1
28607	4.29	14630	hypothetical protein	Lysinibacillus contaminans	Unannotated	5.33	140117	54	54	0.64	0.95	0	0.71	WP_053585293.1
