# Supplementary material for: Metagenomic and metaproteomic analyses of a corn stover-adapted microbial consortium EMSD5 reveal its taxonomic and enzymatic basis for degrading lignocellulose
Source: Biotechnol Biofuels. 2016 Nov 9;9:243. doi: 10.1186/s13068-016-0658-z (PMC5103373; doi:10.1186/s13068-016-0658-z)
Supplement: Supplementary file 9 — Additional file 9: Table S5. Table S5.xlsx. Abundance profiles of all identified proteins across three time points on corn stover. [file 13068_2016_658_MOESM9_ESM.xlsx]

## Sheet: Table S3
Table S5 Abundance profiles of all identified proteins across three time points on corn stover
								Blastp hit					Day 1							Day 3							Day 7
Protein ID	Putative function	Sequence coverage (%)	Molecular weight (kDa)	Sequence length	Q-value	Score	Organism source	Coverage	e value	Identity	Accession No.		A1	A2	B1	B2	C1	C2		A1	A2	B1	B2	C1	C2		A1	A2	B1	B2	C1	C2		Significant (P < 0.05)
	Peptidase/Protease
10156	Aminopeptidase N	22.7	69.968	617	0	323.31	Shigella sonnei	1	0	0.99	CSF79190.1		55594000	65913000	51723000	53095000		56581000		126810000	126240000	137160000		149290000	135775000				111360000	124646000	132340000	131701000		N
1274	oligoendopeptidase F	34.6	69.07	604	0	323.31	Morganella morganii	1	0	0.88	WP_053593681.1		176200000		161430000	16483000	19493000			513220000	493080000	568440000	552500000		531810000		928540000		856770000	895600000	926510000	866082000		Y
1350	zinc protease	16.2	49.889	433	0	32.049	Bacillus decisifrondis	1	0	0.92	WP_053594268.1									37899000	36272000	38559000	40199000	38897000	38232000		62444000	64474000	64794200	60145800	61132000	62964000		N
1351	peptidase M16	12.1	48.231	423	0	4.4538	Klebsiella	1	0	0.94	WP_049668506.1									15154000	16227000	15446000	16182000	14922000	15750000									N
23585	oligopeptidase A	11	75.48	665	0	74.613	Escherichia coli	1	0	1	EFF11056.1									21885000		22061000	22384000	20760000	20970000		26369000	20396000	25440000	20773000	24121000	23244300		N
2647	peptidase M29	15.2	45.329	409	0	12.303	Bacteroides fragilis	1	0	0.97	WP_053597128.1									30231000		30052000	32132000	29794000	29402000									N
26636	peptidase T	13.9	45.181	409	0	54.43	Lysinibacillus sphaericus	1	0	0.95	WP_053595809.1									55985000			56163000	55504000	55347000		114690000	12227000	128570000	105760000	11460000			N
27789	oligoendopeptidase F	23	65.961	565	0	85.117	Lysinibacillus sphaericus	1	0	0.93	WP_053593938.1									72190000	71361000	75307000	79606000	74390000	74616000		246870000	233950000	259280000	273350000	276680000	253362200		N
30039	oligopeptidase	43.4	69.295	603	0	323.31	Lysinibacillus sphaericus	0.97	0	0.94	WP_053483588.1		21943000	37279000	38487000		25951000	34075000		276870000	290420000		251460000	297390000	288217500		595770000	548400000	534180000	548370000	531750000	556680000		Y
30331	peptidase	7	75.309	660	0	78.18	Lysinibacillus sphaericus	1	0	0.85	WP_049665518.1									18310000	19331000	23943000	19723000	19650000	20320000									N
31507	metallopeptidase	11.9	39.989	362	0	5.2703	Lysinibacillus sphaericus	1	0	0.92	WP_049667489.1																30586000		32553000	36915000	31927000	31760000		N
31729	peptidase	30.3	85.219	758	0	323.31	Lysinibacillus sphaericus	0.99	0	0.89	WP_054549563.1			16784600	16262000	14460000	15450000	15144000		275220000		232050000	269850000	274400000	271480000		1046500000	994730000	1046360000	1090400000	1076400000	1044497000		Y
40387	metallopeptidase	12.8	19.736	179	0	12.041	Escherichia coli	1	4e-128	0.99	EHV14396.1									25862000	27389000	29413000	31716000	30580000	28595000		43410000	45425000		41768000	44967000	42156200		Y
46145	aminopeptidase	4.3	42.277	371	0	2.2187	Herbinix	1	0	0.73	WP_058257173.1									26101000	30446000	27575000	30790000	30868000	28728000									N
6388	aminopeptidase	12.2	98.765	871	0	323.31	Klebsiella pneumoniae	1	0	0.99	WP_040150861.1			16127000	18768000	18646000	19072000	17965000		25601000	26715000	23758000	25977000		25510000									Y
	Outer membrane protein
1103	outer membrane protein	26.5	40.175	370	0	67.512	Escherichia coli	1	0	0.99	EGI10504.1		526260000	577360000	615210000	619180000	622380000	584502500		246850000	264190000	264050000	276580000	251930000	270410000		126010000	132090000	120466000	135864100	122470000	128600000		N
17247	SusC/RagA family TonB-linked outer membrane protein	10.6	19.781	179	0.002845	1.4982	Bacteroidaceae	0.94	2e-33	0.41	WP_042372290.1		363940000	357980000	355080000	393040000	419930000	367510000		28786000	30630000	33196000	33142000	30044000	31438500									N
17662	membrane protein	15.7	39.297	370	0	21.895	Clostridium saccharobutylicum	1	0	0.99	WP_003410582.1									99649000	100430000	102980000	11595000	10712000			44015000	42064000	43589300	45514000	41747000	43795000		N
5685	basic membrane protein	12.5	29.416	287	0	46.27	Enterococcus casseliflavus	1	0	1	EGC70977.1									40622000	41065000	46203000	48686000	42042000	44144000		30098000	30498000	28452000		31867000	28998700		N
6370	outer membrane protein	23.6	38.958	364	0	34.466	Klebsiella pneumoniae	1	0	1	EJK92032.1			156950000	155370000	147710000	174690000	152170000		195240000	198310000	189760000	174230000	176050000	189385000									N
9708	SusC/RagA family TonB-linked outer membrane protein	4.3	39.418	350	0	7.02	Bacteroides coprosuis	1	0	0.99	WP_006743920.1		74939000	76960000	77346000	74465000		75927100		15352000	14381000	15112000	14975000	15007000	14955000									N
	CAZyme
19270	GH13 α-amlyase	11.5	165.58	1482	0	41.344	Clostridium saccharoperbutylacetonicum	1	0	0.99	WP_035763668.1		100698000	114100000	98183000	100060000	116117000	103260000		61063000	71965000	63393000	69751000	62210000	66543000		24566000	26173000	21777000	19446000	22998000	22990000		Y
29651	GH67 α-glucuronidase	8.04	77.638	691	0	37.73	Paenibacillus	1	0	0.72	WP_045085083.1									1543000	1165000	1694000	1611000	1377000	1503200		36332000	37716000	34750000	35580000		36094100		N
43736	CE1 esterase	4.9	174.85	1585	0	28.34	Clostridium josui	0.72	0	0.56	WP_024832026.1									5737100	6248000	5213300	5197800	5147000	55990000		39497000	37212000	41549000	38245000	39317000	37875700		N
46503	CE4 acetyl xylan esterase	13.2	29.827	273	0	8.9609	Pseudobutyrivibrio xylanivorans	0.81	1e-66	0.48	CCY73234.1																	77813000	82083000	89637000	86866000	87539000		N
16248	GH51 α-L-arabinofuranosidase	10.28	45.409	420	0	158	Enterococcus casseliflavus	1	2e-153	0.99	WP_016611392.1									107150000	110060000	155500000	145270000	126720000	129495000		74768000	78578000	71108000	77851000	74096000	75576200		N
47347	GH1 β-galactosidase	4.02	52.514	462	0	62	Clostridium	0.99	0	0.58	WP_053984599.1		3366200		3547900	2836000	33540000	3371700		109900	149000	128600	101900	120500	122000									Y
24823	GH2 β-glucuronidase	3.7	107.73	953	0	31	Clostridium cellulovorans	0.98	0	0.62	WP_010073567.1									1129400000	1180000000		1097400000	1168000000	1143700000		5606700	5534000	4988700	4892100	5785000	5505000		N
41662	GH11 endo-1,4-β-xylanase	5.7	57.799	540	0	2.8591	Clostridium cellulosi	0.95	0	0.65	WP_034836380.1			16420000	19487000	16905000	17044000	16806000		475840000	475850000	468930000	476440000	462750000	424265000				143470000	121970000	144249000	145448000		N
45317	GH9 cellobiohydrolase	27.5	130.87	1206	0	323.31	Clostridium saccharoperbutylacetonicum	0.97	0	0.5	ADZ82408.1		42189000	46123700	53484000	35076000	41482000	44210000		365550000	342230000	383540000	360570000	362972500			438080000	424470000	402570000		393470000	397732000		Y
46613	GH10 endo-1,4-β-xylanase	4	79.575	727	0	6.4093	Lachnoclostridium phytofermentans	0.71	0	0.56	WP_012199538.1		24601000	26326000		24717000		24693000		151930000	165150000	152810000	167550000	159680000	159360000		1146000000	989130000	1031700000	1185300000	1169804000	1088030000		N
46607	GH5 endoglucanase	13.8	134.19	1220	0	144.11	Eubacterium cellulosolvens	0.58	0	0.44	WP_004603111.1									63868000	73016000	68957000	66942000	67343000	63195000			253100000	277676000	256350000	235491000	271561000		Y
48211	GH10 β-1,4-xylanase	6.7	111.77	1030	0	16.682	Butyrivibrio fibrisolvens	0.7	0	0.5	WP_004603161.1		95273000	101273613	91736000	91607000	108339000	94970000		90353000	81738000		82908000		86943000		418530000	451830000	478720000	510220000	447896000	439825000		N
44819	GH10 endo-1,4-β-xylanase	18	99.093	894	0	259.59	Cellulosilyticum lentocellum	0.77	0	0.52	WP_013658377.1		25841000	24727371	27603000	32387000	29244000	27630000				112290000	113740000	118560000	121435000		355340000	367960000	307447000	383694000	363605000	353610200		Y
3448	GH3 β-xylosidase	8.4	80.396	724	0	77.69	Flavobacterium johnsoniae	0.97	0	0.63	CAD48309.1									25787000	22406000	23084000		26498000	25140000		139620000	130920000	137672000	140730000	144833000	137235500		Y
42825	GH9 endo-1,4-β-glucanase	15.4	80.875	729	0	163.46	Cellulosilyticum lentocellum	0.67	0	0.56	WP_051212946.1		2438000	2877000	3172200	2353000	2782000	2710000		137560000	155450000	122620000	120360000	142340000	133990000		922580000	843600000	877398000	893747000	897690000	884331200		Y
45045	GH5 endoglucanase	8.7	67.623	609	0	15.436	Cellulosilyticum	0.94	0	0.51	CDC66676.1									71950000	79249000	82115000	87065000	85092000	80090000		238500000	238800000	242100000	250400000	232064000	242450000		Y
44363	GH10 endo-1,4-β-xylanase	14.4	132.28	1201	0	46.609	Ruminococcus	0.78	7e-73	0.34	CDE80580.1									181590000	170910000			170660000	172422500		500860000	504020000	573740000	522800000	502347000	525355000		Y
34002	GH31 α-xylosidase	6.5	87.579	771	0	32.641	Paenibacillus mucilaginosus	0.99	0	0.7	WP_045085863.1									29781000	31825000	31027000	28060000		30173000									N
42535	GH16 endo-1,3(4)-β-glucanase	8	100.24	899	0.0029028	1.5834	Clostridium perfringens	0.89	0	0.5	WP_058372076.1									19305000		20929000	21024000	22830000	21850000									N
44731	GH94 cellobiose phosphorylase	25.2	91.54	812	0	233.86	Clostridium phytofermentans	1	0	0.79	WP_033164598.1		18327000	16730000	18270000	17370000	19780000	17674000		163030000	174100000			149030000	149565000		133320000	154300000	132720000	110040000	130139000	142595000		N
5654	GH1 6-phospho-β-glucosidase	4	55.137	486	0	26	Clostridium butyricum	1	0	1	WP_035763054.1									35096000	31472000	33092000		33220000	34961700		29651000	33566000	32400000	28340000	33516000	30989000		Y
47666	GH26 mannan endo-1,4-β-mannosidase	7.1	81.304	731	0	5.9018	Clostridium clariflavum	0.91	0	0.68	WP_010346490.1									19860000	18206000	18793000	19216000		19010000		35979000	38296000	37822000	40720000	40550900	38204200		Y
44736	GH26 endo-β-1,4-mannanase	8	144.77	1326	0	18.484	Roseburia intestinalis	0.85	0	0.46	CDF45187.1										62007000	60475500	59720000	62610000			2527600		2107000	2407000	2291500	2244800		N
16979	GH1 6-phospho-β-glucosidase	1.8	53.688	471	0	150	Enterococcus casseliflavus	0.99	0	0.99	EOH84039.1		747800	724000	787800	713600		743300		5348000	5486100		5107000	5585000	5166000		87370000	84700000	81072000	87340000	85880000	85120500		N
46460	GH5 endo-β-1,4-mannanase	10	102.39	942	0	78.212	Cellulosilyticum lentocellum	0.95	0	0.51	WP_013656979.1									85713000		85118000	85996000	84978000	85451000		29607000	32159000	27570000	26742000	31626000	29019000		N
45092	GH5 endoglucanase	3.96	58.873	527	0	2.1298	Clostridium cellobioparum	0.9	4e-176	0.6	CDA85571.1									80450000	83740000	87237000	82756000	85140000	83545000		65524000	62820000	64120000	61427000	62647000	63472000		Y
45315	GH39 β-xylosidase	5.8	82.423	762	0	21.457	Clostridium saccharoperbutylacet	0.56	0	0.68	WP_009170329.1																24728000	25742000	27272000	27754000	29240000	26374000		N
46058	GH5 endoglucanase	7.1	74.062	665	0	3.8903	Clostridium cellulolyticum	0.67	0	0.78	WP_015925765.1																18831000	17850000	17340000	20163000	20507000	18546000		N
42775	GH48 cellulose 1,4-β-cellobiosidase	37.1	82.969	744	0	323.31	Clostridium cellulolyticum	0.93	0	0.57	WP_013658627.1									23172000	24677000	21078000	21470000	24928000	22590000		119444000	127670000	134552000	124707000	141261000	126590000		N
44723	GH43 β-xylosidase	2.2	93.666	859	0.0028129	1.4456	Cellulosilyticum ruminicola	0.73	0	0.55	WP_034836380.1																38374300	44278000	40471000	35780000	42315000	39720000		N
46506	GH11 endoxylanase	6	55.6	520	0	3.3491	Cellulosilyticum ruminicola	0.53	2e-111	0.7	ACZ98622.1									358900	387000	375000	375900	354400	374200		53454000	51407000	49734000	52380000	48818000	51743000		N
45635	GH9 endoglucanase	23	92.487	856	0	323.31	Cellulosilyticum lentocellum	0.92	0	0.57	WP_013658626.1										38320000	38610000	37643000	36512000	37771000		82777000	82727000	85772000	85731000	87830000	84251000		N
28791	GH43 β-xylosidase	1.7	36.893	101	0.41	6.54	Sphaerochaeta coccoides	0.99	0	0.54	WP_036620188.1									1270000	1258000	1287300	1239200		1263000		84007000	88720000			87572000	89099000		N
16025	GH43 α-L-arabinofuranosidase	13.6	34.226	165	0.45	4.74	Enterococcus mundtii	1	0	0.99	WP_016612864.1		18880000	17013000	18115700		20120000	18160000		14880000	14013000	14115700	14840000	14572000	14462000		11060000	10500000	11340000	11700000	12410000	11150000		Y
45649	CBM2 cellulose-binding protein	12.5	38.494	345	0	3.7059	Hungatella hathewayi	0.64	2e-22	0.32	WP_050797732.1																14884000		14537000	14880000	15073000			N
45568	GH3 β-glucosidase	9.32	87.912	807	0	16.43	Roseburia intestinalis	0.99	0	0.66	CDA56593.1									5072000	5183000	5060000	5086800	5084000	5100400		12870000	13760000	14070000		13834300	13630000		N
1391	GH3 β-glucosidase	5.38	37.716	336	0	7.367	Bacteroides coprosuis	1	4e-109	1	WP_006744863.1									7279000	7265000	7321000	7278100	78592000	7285000		49762000	46722300	49770000	49720000	45256000	48900000		N
40694	catalase/peroxidase	20.2	44.882	410	0	101.8	Escherichia coli	1	0	1	WP_020241229.1									95880000	96282000	97640000		95330000	96283000		65409000	66736000	62540000	60678000	61761000	63840000		N
	Transport protein
11727	peptide ABC transporter substrate-binding protein	11.3	69.299	610	0	76.968	Lysinibacillus sphaericus	0.99	0	0.91	WP_053593019.1									21081000	21472000	22280000	23612000	22931000	22111000		28356000	27992000	30908000	29410000	33105000	29166000		N
1278	amino acid ABC transporter substrate-binding protein	24.2	28.994	264	0	70.732	Lysinibacillus sphaericus	1	2e-157	0.83	WP_024363437.1									61358000	65794000		60522000	62040000	61090000		222100000	251170000	250100000	240450000	262660000	240955000		N
4940	PTS cellobiose transporter subunit IIA	26	31.016	296	0	30.187	Clostridium beijerinckii	1	4e-65	0.96	WP_058146698.1		68968000	65431000		63527000	65130000	65916500		97355000	115000000	92222000	94636000	109060000	99803000		619520000	657770000	657570000	617310000	630067000	638042000		Y
19621	lactose/L-arabinose ABC transporter substrate-binding protein	12.8	49.817	444	0	9.0506	Clostridium butyricum	1	0	0.99	WP_045143733.1									27551000	28193000	28866000		27189000	27940000									N
20655	PTS glucose transporter subunit IIA	36.1	18.247	169	0	97.484	Salmonella enterica	1	1e-110	0.99	WP_052901727.1		10551000	13103000	13359000	14270000	12478000	12820000																N
20788	sugar ABC transporter substrate-binding protein	4.2	46.761	430	0	9.9329	Clostridium butyricum	1	0	0.99	WP_057087366.1																13280000	15780000	14449000	15098000	15705000	14651700		N
21055	sulfate transporter substrate-binding protein	8.7	38.372	344	0	5.4716	Clostridium kluyveri	1	0	0.99	WP_003415069.1									13754000	11810000	10938000	11290000	12935000	11948000									N
26202	glycine/betaine ABC transporter	50.5	32.645	297	0	229.9	Lysinibacillus sphaericus	0.97	0	0.9	WP_053594441.1		118450000	143040000	108930000		128827000	120757000		239600000	256850000	307990000	313350000	283360000	279440000									N
13182	Ribose ABC transporter substrate-binding protein	10.4	11.973	106	0	4.7125	Klebsiella pneumoniae	1	0	0.99	WP_002882536.1									29647000	30524800	33398000	29530000	29920000	30774000		168090000	173730000		165795000	184130000	172936200		N
26823	iron ABC transporter substrate-binding protein	19.2	41.871	365	0	5.9913	Lysinibacillus sphaericus	0.99	0	0.9	WP_049663647.1		26956000		24867000	27878000		26446000			31074000	30058000	32741000	305540000	32245400									N
37539	PTS glucose transporter subunit IIA	17.5	61.076	549	0	103.4	Escherichia coli	1	9e-98	1	WP_054401947.1		41330000	47450000	52557000	45667000	48879000	46751000		44615000	41283000	43081000	39512000		42120000									Y
27668	peptide ABC transporter substrate-binding protein	6.8	64.917	574	0	3.7444	Lysinibacillus boronitolerans	1	0	0.86	WP_036077165.1									15338000	18302000	14532000	16466000	17186000	16159500									N
41696	PTS cellobiose transporter subunit IIB	47.5	36.113	335	0	86.023	Clostridium beijerinckii	1	1e-67	1	WP_003424042.1				62659000	67367000	47958000	56081000		114390000	105720000	105730000	96966000	114670000	120701000				138610000	152170000	147960000	149690000		Y
29650	multiple sugar ABC transporter substrate-binding protein	18.9	62.971	557	0	23.377	Caldanaerobius polysaccharolyticus	1	0	0.52	WP_026487373.1									41167000	43994000		40724000	40028000	41478000		91287000		92419000	91024000	94801000	92382000		Y
31300	amino acid ABC transporter substrate-binding protein	11.8	31.28	288	0	125.4	Lysinibacillus sphaericus	1	0	0.92	WP_054611901.1									52001000	55172000	51973000	50381000	52380000										N
18663	PTS cellobiose transporter subunit IIA	15.1	36.921	332	0	30.717	Clostridium beijerinckii	1	1e-71	0.89	KJZ85039.1			3040800	2403600	1983400	2345000			29132000		40373000	37654000	38085000	32720000		42962000	42700000		4449200		41409000		N
48029	xylose ABC transporter substrate-binding protein	22.2	16.666	153	0	16.554	Clostridium phytofermentans	0.99	0	0.7	CDF07780.1		12355000	14297000	14175000	11179000	13220000	13001000		41379000	44483000	42721000	45352000	41930000	43483000		66755000	64358000	65454000	65721000	66113000	65572000		Y
27661	peptide/nickel transporter substrate-binding protein	40.7	16.243	150	0	52.068	Lysinibacillus sphaericus	1	0	0.86	WP_053483353.1		153190000	170030000	174700000	171410000	181170000	167330000		2515700	2486000	2317000	2222900	2628000	2380000									N
41319	Ribose ABC transporter substrate-binding protein	32	20.825	200	0	39.244	Escherichia coli	1	8e-138	1	WP_044187071.1		30338000	30770000	29767000		34266000	29962000		73612000	76117000	74103000	71997000		73950000		12020000	12825000	12687000	13549000	14210000	12770000		Y
43845	peptide ABC transporter substrate-binding protein	22.1	63.89	578	0	28.617	Roseburia	0.99	0	0.54	WP_035636026.1									32599000	32134000	35204000	32539000	31003000	33119000		53191000	54044000	53574000	53327000	52906000	53534000		N
47133	multiple sugar ABC transporter substrate-binding protein	21.1	63.206	559	0	54.49	Roseburia intestinalis	0.99	0	0.76	WP_016283425.1									34156000	32824000	32910000	33980000	31819000	33467500		153850000	142580000	14527000	15325000	17180000			N
47772	multiple sugar ABC transporter substrate-binding protein	9.6	49.381	446	0	5.1774	Robinsoniella peoriensis	0.92	0	0.64	WP_044297480.1									12988000	11996000	12111000	12570000	12187000	12416000									N
36973	branched-chain amino acid transporter substrate-binding protein	9.4	40.361	372	0	2.3634	Shigella sonnei	1	2e-105	1	CSH90925.1		89686000	86470000	85767000	83889000				164580000	172560000	148260000	151080000	175300000	159120000			2186900000	2330700000	2234200000	2301400000	2174450000		N
48098	multiple sugar ABC transporter substrate-binding protein	9.5	63.924	570	0	11.514	Butyrivibrio	0.98	0	0.62	WP_035635806.1																63792000	63179000	66367000	62558000	63980000	63974000		N
5549	multiple sugar ABC transporter substrate-binding protein	14.6	29.681	267	0	3.609	Enterococcus casseliflavus	1	0	1	WP_010748650.1		2132100	1944800	1935700	1963440	2289000	1994000		31082000		26167000	26885000	28593000	28181000		71780000	73608000	75872000	75288000	70891000	74137000		N
6981	ABC transporter substrate-binding protein	28.3	47.695	438	0	323.31	Clostridium beijerinckii	1	0	0.99	WP_057088335.1		125310000	114110000	158320000	135119000	134950000	133210000		279350000	272600000	284150000	282810000		279720000									N
9456	peptide ABC transporter substrate-binding protein	13.6	60.48	551	0	70.748	Clostridium botulinum	1	0	0.99	WP_027636468.1									82274000	79787000	82950000	82084000	84360000	81770000									N
	Hypothetical protein
10556	hypothetical protein	16.4	37.528	336	0	4.5246	Clostridium saccharoperbutylacetonicum	1	0	0.98	KJZ83519.1																54365000	51650000	56373000	53362000	51080000	53937500		N
11578	hypothetical protein	30.3	36.493	337	0	91.142	Clostridium butyricum	1	0	1	WP_003408584.1		62744000	65740000		60560000		62784000		112920000	102130000	104740000	96407000	114016000	104040000		62149000	60590000	64812000	64090000	61657000	62910000		Y
13914	hypothetical protein	55.6	7.9129	72	0	134.54	Klebsiella pneumoniae	1	6e-44	1	EGF61406.1		609520000	645530000	615860000	588290000	695747000	614800000		184660000		187890000	184040000	196830000	180755000									Y
14777	hypothetical protein	10.4	28.258	250	0	4.3167	Clostridium tetani	1	2e-52	0.5	WP_039260601.1			74689000	76720000	74973000		75917000		12923000	13740000	13502000	12565000	13860000	13182100									N
18408	hypothetical protein	39.7	7.8719	73	0	10.104	Klebsiella pneumoniae	1	4e-46	1	EGF63176.1		295960000		310450000	305490000	317630000	307380000																N
23007	hypothetical protein	17.9	15.548	134	0	4.2059	Lysinibacillus sphaericus	1	7e-88	0.96	WP_053595172.1																36339000	37959000			29593000	28698000		N
24551	hypothetical protein	13.2	42.526	379	0	45.339	Paenibacillus daejeonensis	0.94	3e-09	0.24	WP_020619049.1																	5303900	5202900		5605000	52071000		N
25906	hypothetical protein	32.7	35.532	333	0	237.33	Clostridium	1	0	1	WP_002580823.1		554610000	570090000		551860000	558180000	558685000		189270000	217220000	220550000		223842000	217572500		183770000	186290000	163330000		163350000	142310000		N
27943	hypothetical protein	45.4	96.404	929	0	323.31	Bacterium	0.99	0	0.46	WP_038323113.1		366470000	347160000	351870000	344730000		352550000		2162400000	1966700000	2069100000	2087900000	2325930000	2071525000		674520000	633340000	631700000	642400000	649025000	695490000		N
32488	hypothetical protein	10.1	33.025	287	0	4.656	Enterobacter cloacae	1	0	0.99	WP_048969398.1		8116900	7894500	8179800	7662500	9062000	7963400		17101000	16149000			15076000	14775000									N
28332	hypothetical protein	8.7	141.92	1295	0	20.446	Lysinibacillus macroides	1	0	0.61	WP_053996219.1		60146000		58176000	59935000	58716000	59240000			44937000	45943000	45510000	48830000	46305000		13935000	13961000	13516000	15107000	15984000	14129700		Y
30103	hypothetical protein	36.2	24.539	224	0	233.33	Lysinibacillus sphaericus	1	5e-121	0.78	WP_053594767.1		40768000	42467000	42046000	43201000	43214000	42120000		97234000	111940000	99278000	108990000	114990000	104360000		57071000	58842000	61067000	59553000	57495000	59133000		N
31038	hypothetical protein	9.8	23.159	205	0.0014815	1.7172	Dysgonomonas	0.99	4e-62	0.55	WP_050702026.1									1306400000	1229300000	1286300000	1443900000	1453840000	1316475000		227850000	21956000	21401000	22975000	25310000	23545500		Y
31270	hypothetical protein	39.8	30.426	274	0	270.34	Herpetosiphon aurantiacus	0.97	6e-38	0.35	WP_012192603.1									193780000	166520000	163980000	1003700000	193930000	181995000									N
42605	hypothetical protein	12.1	24.941	224	0	54.019	Clostridium butyricum	1	2e-116	0.78	WP_027636908.1									19580000	21487000	19467000	18306000	21640000	19710000									N
43882	putative uncharacterized protein	29.5	18.981	176	0	162.18	Clostridium	1	9e-119	0.96	CDE43791.1									72332000	73018000	68773000		70764000	71221000		164350000	173760000	166060000	177810000	184370000	170495000		N
43883	putative uncharacterized protein	30.1	35.572	336	0	145.25	Firmicutes bacterium	1	0	0.93	CCZ34425.1									89510000		90425000	89807000	91204000	90236000		170628000	166280000	177400000	192820000	196600000	176782000		N
44523	putative uncharacterized protein	13	26.051	230	0	10.861	Eubacterium rectale	1	7e-150	0.88	CDE69434.1									12958600	12783000	11535000	12569000	12641000	12461400									N
44869	putative uncharacterized protein	9	80.19	769	0	86.169	Clostridium	0.95	2e-151	0.39	CDE68248.1									162540000	163410000	177710000		169660000	168330000									N
44974	hypothetical protein	17.5	88.329	834	0	258.08	Roseburia faecis	0.97	3e-38	0.3	WP_055068116.1		134991000	140072000	120850000	129790000	142920000	131425000		30729000	32897000	30777000	31415000	30341000	31454600		493980000	468000000	474510000	475340000	453480000	477957100		N
45534	putative uncharacterized protein	5.3	64.183	607	0	82.937	Firmicutes bacterium	0.6	4e-16	0.3	CCY26094.1		51071000	49552700	51338000	50666000	52603000	50656000		21840000	22336400	20248000	21127000	23940000	21387000									N
46170	hypothetical protein	25.8	23.241	213	0	95.763	Roseburia intestinalis	0.98	8e-95	0.64	WP_006858125.1									250780000	243150000	271810000	246210000	247560000	252980000		88275000	88936000	86705000	88676000	82540000	88148000		N
46171	putative uncharacterized protein	46.9	54.212	488	0	323.31	Cellulosilyticum lentocellum	0.99	0	0.85	CDF42589.1		254530000	221260000	254170000	249640000				1079000000	1334900000	1144800000	1226600000	1276090000	1196325000		2413200000	2270600000	2207700000	2358300000	2610950000	2312450000		N
46519	putative uncharacterized protein	3.7	313.43	2775	0	14.676	Clostridium	0.33	2e-138	0.33	CDC81728.1									42580000	48031000	47413000	45761000	45946000			18281000	18025000	17661000	17195000	18335000	17790500		N
4660	hypothetical protein	12.2	44.131	395	0	7.5612	Bacillus decisifrondis	1	0	0.91	WP_053596332.1			151200000	139950000	144592000		143910000		76569000	76004000	77418000	75322000	79080000	76328000		46282000	48772000	47708000	46407300	44730000	47290000		N
46764	hypothetical protein	20.4	23.127	206	0	9.4767	Lysinibacillus macroides	0.99	2e-100	0.71	WP_053994441.1									9240300	9391800	8486100		8788600	8976700									N
46790	hypothetical protein	46.2	51.384	459	0	137.05	Clostridium	0.99	0	0.56	WP_031392774.1		140320000	129190000	146630000	142040000	152787000	139545000		597610000	608240000	62790000	598320000	64250000			1267400000	1316700000	1264690000	1397100000	1395690000	1311472000		N
47414	hypothetical protein	72.7	15.086	139	0	323.31	Clostridium saccharobutylicum	0.99	1e-44	0.51	WP_022744102.1		167733000	159980000	174210000		170526000	168110000		243260000		227920000	254450000	259960000	246390000		196980000	187890000		187590000		173902500		Y
47415	hypothetical protein	63.9	16.182	147	0	323.31	Paenibacillus fonticola	0.95	3e-43	0.54	WP_019637161.1									751120000	741240000	773930000	775460000	776630000	760437500		271910000	278800000	282070000	274867500	266690000			N
6660	hypothetical protein	52	57.214	550	0	323.31	Clostridium	1	0	0.77	WP_045144579.1		1397400000	1467700000	1520600000	1463200000	1462225000				239090000	243630000	242270000	252760000	249807000		10348000	13358000	10542000	13142000	12238000	11847000		Y
7368	hypothetical protein	17.9	11.969	106	0	36.27	Clostridium beijerinckii	1	8e-68	1	ETI88716.1		160910000		156990000	158070000	167210000	160795000		32810000	35852000	38817000	36302000	38800000	35945000									Y
	Other protein
1134	extracellular solute-binding protein family 5	10.4	62.655	558	0	6.2498	Escherichia coli	1	0	1	ACA78020.1																13025000	13541000	12481000	15077000	14760000	13531000		N
11786	glutamine synthetase	13	71.819	632	0	14.573	Clostridium botulinum	1	0	1	ETI91777.1									5848300	5828000			5940000	5910000		36727000	34554000		35179000	34246000	35176800		N
12974	isocitrate lyase	32.6	48.398	439	0	323.31	Klebsiella pneumoniae	1	0	0.99	WP_050571644.1									48505000	47270000	50850000	51672000		49574000		284170000	254270000	278870000	269830000	271785000			N
130	molecular chaperone GroEL	63.2	57.172	543	0	323.31	Bacillus decisifrondis	1	0	0.98	WP_053594821.1		996340000	1007500000	989720000	1004300000	1170502000	999465000			163240000	169420000	165030000	174773000	161360000			202000000	203010000	213840000	224690000	202210000		N
1316	glutamate dehydrogenase	55.1	49.459	457	0	323.31	Lysinibacillus varians	1	0	0.96	AHN21468.1		15193000	14810000	15529000	15185000				107150000	110060000	99550000	98527000	116523000	103821000		347680000	345780000	331080000	338510000	321550000	3407620500		N
13704	aldehyde oxidoreductase	10.3	42.321	387	0	16.14	Klebsiella pneumoniae	1	0	1	WP_004185655.1			5247900	5275000	5524200	5884200	5482000		16332000	16716000	14750000	15580000	15444000	15844500		26436000	28722000	25843000		25961000	26740900		Y
13762	class II fructose-bisphosphate aldolase	28.1	39.142	359	0	47.095	Klebsiella pneumoniae	1	0	0.99	WP_044242486.1		11662000	11850000	12479000	11542000	13650000	11883000		70988000	70857000		74989000	71990000	72206000		137470000	107820000	99654000	125390000	1.17857e+08	117583000		N
14019	enolase	36.8	45.549	432	0	323.31	Klebsiella pneumoniae	1	0	1	AHM77926.1		4840700	4765400	4840600	4723100	4585000	4792000		4190000	4361800	4309800	4363100	4155000	4306000		36443000	38065000	34694000	35511000	33031000	36178200		N
14160	aldehyde dehydrogenase	19.4	55.163	506	0	84.3	Klebsiella pneumoniae	1	0	1	WP_050482637.1									135470000	133120000	132450000	137440000	136640000	134620000		27845000	23462000	23575000	25228800	27740000	25027700		N
14413	molecular chaperone GroEL	58.4	57.125	548	0	323.31	Enterobacteriaceae	1	0	1	WP_002885441.1		12639000	12239000	13109000	12490000	11474000	12610000		11294000	11800000	10974000	11680000	11978000	11437000		16067000	15340000	15642200	14583400	17247000	15408100		N
15103	glutamate dehydrogenase	33.5	48.897	448	0	28.089	Clostridium botulinum	1	0	1	WP_002582046.1		6303300	7066600	6913300	6940300	6454000	6805000		6559100	6693000	6486000	6353600	6514000	6522000		3839100	3434000	3774700		3493600	3635300		N
16177	phosphogluconate dehydrogenase	35.5	51.399	468	0	52.569	Escherichia coli	1	0	1	WP_042099305.1		25619000	26483000	23748000	22351000	26433000	24550000		48545000	46842000	47528000	47035000	45398000	47480000		50591000	54783000	52232000	51061000	54831900	52166000		N
17516	isocitrate dehydrogenase	15.7	20.669	191	0	30.866	Shigella sonnei	1	3e-135	1	CSO60613.1		20254000	21167000			19605000	20280000		124880000	115430000	130000000	119740000	126510000	122510000		149710000	134050000	129210000	136530100	152810000	137375000		N
17624	Rubrerythrin	29.7	13.908	118	0	3.0287	Clostridium botulinum	1	2e-77	1	ETI88045.1																27999000	26595000	28653000	26279000		27381500		N
43129	superoxide dismutase Fe	9.3	21.265	193	0	11.421	Escherichia coli	1	3e-138	0.99	WP_042093928.1									46024000	43566000	45046000	45536000		45043000		57653000	56077000	58111000	54911000	54941000	56688000		N
18812	Hydroxylamine reductase	11.3	60.864	548	0	13.751	Clostridium	1	0	0.97	ETI89259.1									39438000	39483000		42764000	41460000	40786000		31728000	28761000	31454400	32144100	34014000	31021000		N
9219	carbon starvation induced protein	14.2	15.99	134	0	75.667	Escherichia coli	1	2e-94	1	EZE07059.1		45807000	47492000	49857000	48254700	44174000	47852000		2759800	2798900	2628500	2749300											N
22492	cell adhesion protein	9.1	36.603	329	0	32.734	Lysinibacillus sphaericus	0.93	6e-100	0.58	WP_052301747.1			89238000	91206000	88987000	89355000	89696000									56225000	59201000	54290000	55864000	54206000	56395000		Y
22982	butanediol dehydrogenase	16	37.563	351	0	41.35	Lysinibacillus sphaericus	1	0	0.96	WP_053484620.1									57680000	56842000		58173000		58250000		133800000	132220000	161250000	152651000	156370000	144980200		N
23020	superoxide dismutase	24.9	22.211	201	0	73.428	Bacillus decisifrondis	1	1e-144	0.99	WP_053595162.1		30669000	32281000	31909000	33152000		32002000		59595000	60751000	58697000	58651000		59423500		329830000		293660000	294500000	330092000	299275000		N
23023	phosphate-binding protein	57.4	34.936	324	0	323.31	Lysinibacillus sphaericus	1	0	0.94	WP_004231003.1		337140000	365350000	341660000	349240000	348340000				291230000	290170000			312210000		72407000	72797000	73390000	75940000	75632000	73633500		N
23054	glycine dehydrogenase	22	53.776	487	0	126.07	Lysinibacillus boronitolerans	1	0	0.99	WP_016993972.1		20055000	22227000		21245900	22162000	21420000		86359000		87580000	88230000	90391000	88140000		798880000	773320000	817400000	805450000	814570000	798762900		N
23720	acetyl-CoA acetyltransferase	28.2	40.938	394	0	63.043	Gammaproteobacteria	0.99	0	0.86	WP_038325664.1									28235000	24288000	25555000	25937000	28724000	26003000		44329000	47422000	45926000	46103000	42420000	45945000		N
2386	flagellin	62.7	30.833	284	0	323.31	Shigella flexneri	0.94	5e-167	0.88	WP_057984407.1		253740000	262520000	275700000	269930000	270080000	265470000		185120000	193980000	200387000	190080000	208930000	192390000		678020000	694530000	682950000	688140000		685910000		N
24379	ketol-acid reductoisomerase	17.8	37.363	342	0	8.0049	Ethanoligenens harbinense	0.97	0	0.94	WP_038326166.1		79233000	77319000	72304000	79233000	75511000	77022000		85677000	81832000	88399000	86860000		85692000			49054000	50990000	50326000	52878000	50812000		N
24411	pyruvate, phosphate dikinase	26.4	97.474	878	0	186.19	Oscillibacter valericigenes		0	0.88	WP_038326123.1		2790000	2823700	2568400	2854300						12602000	12164000	13146000	13133000				3565400	3507200	35714000	31577000		N
24497	nitrogen fixation protein NifU	19.7	26.702	244	0	120.39	Bacterium	0.94	6e-160	0.93	WP_038326094.1									104560000	96429000	114860000	110790000	114040000	106659000		180480000	183830000	181960000	180071000	182962000	181585000		N
24626	LacI family transcriptional regulator	15.2	39.973	374	0	211.89	Ruminococcus obeum	0.84	3e-170	0.74	WP_029506731.1									42138000	37674000	40852000	40999000	44555000	40410000									N
25555	glutamine synthetase	30.6	50.557	448	0	140.7	Lysinibacillus sphaericus	0.99	0	0.98	WP_010858566.1									140300000	148820000			162180000	155240000		71372000	76831000	75520000	75470000	74400000	74790000		N
25721	bifunctional acetaldehyde-CoA/alcohol dehydrogenase	7.6	95.893	891	0	15.434	Klebsiella pneumoniae	1	0	0.99	WP_004218941.1		78361000	75933000	75218100	76118000	78957000	76407000									50857000	52091000	55471000		55097000	53379000		N
25905	nitrogen-fixing protein NifU	45.9	24.446	229	0	323.31	Clostridium	1	4e-166	1	WP_002580824.1		2961100000	2655300000	2944500000	2854600000	3140310000	2853875000		1948300000	1906800000	2015600000	1891000000		1940425000		352270000	354700000		370910000	356920000	358700000		N
26132	fructose-6-phosphate aldolase	22.8	10.774	101	0	3.0987	Clostridium beijerinckii	1	6e-65	1	WP_057088821.1			906190	881060	885490	873000	886000																N
26151	Pyruvate-flavodoxin oxidoreductase	9	127.15	1169	0	34.649	Clostridium	1	0	1	ETI89152.1		4038700	4513900	4164200	4934700	4776000	4412000		5266600	5872200	5240900	5700700	5198000	5520100									N
2676	glucose-1-phosphatase	12.1	36.833	331	0	3.2415	Lysinibacillus sphaericus	1	0	1	WP_001481507.1									3415000	3483100	3475500		3213700	3390000									N
26859	triosephosphate isomerase	10.1	26.444	248	0	38.594	Clostridium	1	3e-178	0.99	KHD14193.1		18509000	22744000	19392600	19672000	21889000	20070000		15929000	15325000	16690000	16551000		16123000		15559000	15218000	15890000	14206000	16800000	15218000		N
26966	inorganic pyrophosphatase	15.3	19.721	176	0	5.5883	Klebsiella pneumoniae	1	4e-125	0.99	WP_015959301.1																54226000	57902000	55321000	57884000		56333000		N
26991	30S ribosomal protein S10	30.4	11.509	102	0	92.072	Clostridium saccharobutylicum	1	9e-65	0.98	WP_032117023.1		228790000	247660000	196280000	195800000	231560000	217130000		18424000	18839000	19234000	19631000	18789000	19032000									N
26995	50S ribosomal protein L2	6.2	30.193	276	0	2.2772	Clostridium saccharobutylicum	1	0	0.95	WP_022743552.1		12761000	15380000	10720000	12023000	12678000	12721000																N
26998	30S ribosomal protein S3	22.1	24.497	222	0	121.89	Clostridium beijerinckii	1	1e-150	0.96	WP_026886673.1				1875300	1853900	2008900	1923100		44455000	44059000	44866000		45722000	44775000		11228000	10805000	12295000	12287000	12770000	11653700		N
27008	30S ribosomal protein S5	18.2	17.323	165	0	2.478	Clostridium saccharobutylicum	1	2e-107	0.97	WP_022743563.1		32634000	38890000	35528000	32236000	38120000	34822000																N
27020	50S ribosomal protein L17	19.5	12.792	113	0.0028531	1.5086	Clostridium saccharoperbutylacetonicum	1	6e-74	0.99	WP_015390362.1		2499000	2461000	2754500	2585000		2574000																N
2722	sulfate adenylyltransferase	20.3	42.535	379	0	13.641	Alkaliphilus metalliredigens	1	0	0.94	WP_053593256.1									19108000	16510000	19447000	17049000	19525000	18028200		86156000	86433000	85124000	861471000				N
27740	thioredoxin	26.9	21.451	186	0	79.222	Lysinibacillus sphaericus	0.98	1e-121	0.91	WP_049668788.1									64303000	66644000	75238000	75472000	76048000	70410000		272580000	282230000	225870000	264417000	267127000	261270000		N
27962	glyceraldehyde-3-phosphate dehydrogenase	33	36.626	339	0	139.61	Ethanoligenens harbinense	1	0	0.89	WP_054323548.1		43583000	43047000	41997000	43829000	43660000	43114000		98691000	94583000	107870000	106660000	111850000	101951000		55196000	58952000	53357000	57284000	53103000	56197000		N
28012	murein lipoprotein	61.5	8.3153	78	0	72.462	Pantoea	1	3e-44	0.97	WP_039384115.1		430190000	491660000	426780000	397700000	470343000	436582900		217900000	206660000	234080000	229570000	244400000	222052000									N
28512	heme-binding protein	25.8	30.025	260	0	230.29	Lysinibacillus sphaericus	0.95	0	0.98	WP_031418454.1		98460000	95636000	95780000		91868000	95436000		66686000	68990000	68848000	68390000	68866000	68228000		267630000	230100000	254530000	247554000	262130000	249953000		N
29369	peroxiredoxin	13.5	22.355	200	0	3.5577	Klebsiella pneumoniae	1	6e-145	0.99	WP_044243016.1																34082000	33785000	34170000	32250000	30140000	33570000		N
29900	ketol-acid reductoisomerase	31.1	37.056	341	0	323.31	Lysinibacillus sphaericus	1	0	0.97	WP_016991908.1			24490000	26950000	31383000	28960000	29047000		78279000	75336000	75930000	72890000	76204000	75608000		229780000	220110000	242188000	263998000	260315000	239019000		N
29888	alcohol dehydrogenase	9.9	42.589	393	0	34.229	Lysinibacillus sphaericus	0.99	0	0.97	WP_054610592.1									18875000	19049000	20987000	17679000	20908000	19147500			71209000	78533000	75350200		76461000		N
30062	lipoprotein	7	65.577	599	0	7.096	Lysinibacillus sphaericus	1	0	0.89	WP_036126570.1		13977000	17304000	18785300	14555000	16530000	16150000		25626000	21213000	21889000	25089000	25087000	23450000		46445000	52421000			54920000			N
30071	S-layer protein	10.3	54.731	504	0	124.46	Lysinibacillus sphaericus	1	0	0.82	WP_049668188.1		44177000	50533000	45516000	50728000	43240000	47738000		38077000	34810000	37062000	37616500		36890000				131420000	148210000	18116000	17385000		N
3012	multifunctional fatty acid oxidation complex subunit alpha	2.5	79.286	729	0.0041322	1.3839	Lysinibacillus sphaericus	1	0	0.99	WP_048977707.1																							N
30121	alcohol dehydrogenase	14	43.644	407	0	19.696	Lysinibacillus sphaericus	1	0	0.87	WP_053594749.1									22230000	18639000	17624000	18494000	20843000	19246700		74591000	69243000	74990000	72175000		72749700		N
30453	argininosuccinate lyase	17.5	50.071	457	0	28.977	Klebsiella pneumoniae	1	0	0.99	WP_040222476.1																							N
30834	aconitate hydratase	7.5	91.889	851	0	26.081	Klebsiella pneumoniae	1	0	1	BAH61770.1									27182000	30705000	31174000	32100000	27150000	29052000		55270000	53275000	56063000		54473000	54770000		N
30838	dihydrolipoamide dehydrogenase	15.6	50.68	475	0	138.98	Klebsiella pneumoniae	1	0	0.99	ACI10382.1		22479000	22575000	22877000	23682000	23585000	22900000		134770000	111610000	138380000	142690000	131996000	131860000		35550000	36479000	38757000	35936000	32040000	36680500		N
3118	Flavodoxin	14.3	27.193	238	0	7.4727	Clostridium butyricum	0.99	3e-171	1	ETI87484.1									29327000	31555000	26446000	27964000	31276000	28823000		26804000	28953000	29651000	31566000	31700000	29243000		N
31739	enolase	67.2	46.406	430	0	323.31	Lysinibacillus sphaericus	1	0	0.98	WP_048390885.1		4198000	4343400	4565400		4568300	4418000		21841000	21389000	26352000	25842000	25290000	23856000		44942000	42133000	42811000	41117000	40627000	42750000		N
31744	glyoxalase	18.6	16.34	145	0	6.5486	Bacillus	1	4e-96	0.96	WP_028396084.1																5461700	5449400	5373800	5504000	5355000	5447000		N
31830	acyl-CoA dehydrogenase	14	65.224	594	0	45.707	Lysinibacillus boronitolerans	1	0	0.98	WP_016993952.1																71464000	65256000	72144000	71181000	68175000	70011000		N
31919	glyoxalase	8.9	16.609	146	0	8.7873	Lysinibacillus fusiformis	1	2e-94	0.92	WP_004231675.1																155500000		159250000	156380000	160300000	151670000		N
31954	reductase	18.8	21.792	197	0	4.1805	Lysinibacillus xylanilyticus	1	1e-138	0.97	WP_049663014.1									13316000	16802000	18773000	14004000	15748000	15723000		26716000	33572000	26355000	30029000	31169000	29168000		N
32889	methylmalonyl-CoA carboxyltransferase	27	56.255	515	0	204.35	Lysinibacillus	1	0	0.98	WP_053483741.1									172370000			163430000	163990000	170660000			915160000		857670000	910250000	837825000		N
32895	methylmalonyl-CoA mutase	14	61.735	563	0	29.097	Bacillus decisifrondis	1	0	0.91	WP_053594590.1									24009000	27871000	21580000	21276000	25162000	23684000			39222000	32629000	31348000	37074000	36498200		N
32900	leucine dehydrogenase	67.8	41.64	382	0	323.31	Bacillus decisifrondis	0.95	0	0.97	WP_053594585.1		1770300	1793600	2004500	1900600	2093000	1867000		1132700	1023300	928150	994520	1097600	1019000		6111700	5760600	6295000	6380500	6012000	6136900		N
32961	glucose-6-phosphate isomerase	20	49.381	446	0	5.4239	Ethanoligenens harbinense	0.99	0	0.88	WP_050697869.1									10259000	11401000	9917300	11533000	11728000	10770000		54028000	48340000	53492000	48208000		51017000		N
32974	carboxyl transferase	7.3	49.057	468	0	3.2332	Bacterium	0.96	0	0.68	WP_038324123.1		9628000	9136200		9545200	9261400	9392700																N
33192	butanol dehydrogenase	32.4	42.369	389	0	220.77	Brachyspira murdochii	1	0	0.86	WP_038325305.1		15988000	12453000	12790000	12536600	14727000	13441000		155380000	150740000	177340000	173170000	178270000	164150000		12010000	12800000	14958000	12254000	14203000	13005500		N
3359	fucose isomerase	16.2	54.893	499	0	124.58	Anaerotruncus colihominis	0.98	0	0.82	WP_006877155.1		22849000	26410000	25954000	23412000	24020000	24650000		201140000	209320000	270180000	238760000	237880000	229850000		234080000	247560000	269280000	256290000	276837000	276802000		Y
36243	pyruvate dehydrogenase	15.2	13.44	132	0.0053619	1.2996	Escherichia coli	1	5e-80	1	KNF72973.1									14981700	13540000	10810000	13370000	12780000	13170000									N
36329	catalase/peroxidase	14.8	14.769	135	0	323.31	Shigella dysenteriae	1	7e-91	1	AHA67797.1									60600000	72214000	66540000	73272000	71660000	68156500		29887000	29378000	22808000	27862000	26974100	27483700		N
36407	NADP-specific glutamate dehydrogenase	15.2	14.394	138	0	189.71	Escherichia coli	1	1e-90	1	ERA49807.1		77916000	73401000	65631000	60979000	72117000	69480000		80996000	74170000	86028000		79215000	77043000		41253000	46742000	45820000	44000000	41788000	44453000		N
36514	glutamate decarboxylase	36.4	15.977	140	0	227.64	Escherichia coli	1	5e-98	1	EGB68842.1		1458500	156970		1645600		1273000		1832400	1611500	1893900	1914800	1905000	1813000		3036700	2989200	2804700	2852000	3317000	2920600		N
36557	rubredoxin	8.7	14.023	127	0	1.9484	Clostridium tetani	1	3e-85	0.99	WP_023437670.1		191620000	239000000	170580000	167080000				100690000	126340000	96887000	102480000	114584000	106590000		112690000	138310000	125290000	162840000	133270000	134782000		N
36938	glutamine synthetase	15	17.149	153	0	323.31	Morganella morganii	1	6e-106	1	WP_049240839.1		1856300000	1867080000	1711855000	1559900000	1844830000	1748780000			728140000		668870000	695025000	647645000		329563000	381600000	413290000	364110000	389760000	372140000		N
37297	malic enzyme	15.9	18.626	164	0	3.3366	Shigella sonnei	1	8e-113	1	CSF62432.1									50932000	50938000	54401000	48426000		51174000		24568000		24094400	26554000	28495400	26519100		Y
37333	isocitrate lyase	50.9	18.573	165	0	22.579	Escherichia coli	1	2e-120	1	ENG73503.1									97101000	108220000	90919000	92233000	107520000	97118000		208150000	191600000		211650000	209496000	197135000		N
38944	glutamine synthetase	22.1	26.29	240	0	323.31	Shigella sonnei	1	5e-175	1	CSP91133.1				327330000	331040000	317230000	338275000		406240000	412760000	384920000	405950000	425229000	402460000		108910000	154110000	138572000	152540000	128803000	138533000		N
39290	ATP synthase subunit alpha	22.3	28.353	264	0	12.428	Escherichia coli	1	0	1	WP_024240327.1		51460000	46793000		50162000	49336000	49430000		53820000	61137000	64722000	62870000	63650000	60637000		96097000	93007000	87473000	92214600	98160000	89697900		N
39531	NADP-dependent malic enzyme	4	27.338	251	0	21.645	Shigella flexneri	1	0	1	EFW59927.1									37160000	44356000	36674000	40121400	43372000	39577800		30886000	31683000	28659000	32450700	33893000	30910000		N
39900	inorganic pyrophosphatase	34.7	19.731	176	0	3.2585	Escherichia coli	1	7e-125	1	WP_052913983.1		49191000	48791000	47740000	48133000	46460000	48460000			53682000	49567000	46018000		51329000									N
40046	enolase	7.5	37.142	332	0.002805	1.4356	Escherichia coli	1	0	1	WP_033802679.1									10593000	10579000	12233300	11926000	12511000	11330000			25396000	29364000	27968000	30034000	28771000		N
40255	catalase	8.2	39.943	354	0	10.994	Escherichia coli	1	0	1	WP_053879039.1		16212000	23295000	17764000	17174000	19170000	18611000		15681000	16036000		14155000	15721000	14790000									N
40287	phosphoglycerate kinase	33.5	34.075	322	0	316.01	Escherichia coli	1	0	1	CQR82365.1		1327000	1065600	1278200	1255200	1260000	1231000		1087700	1206600	980360	954260	1128000	1057000		3088200	2823410	3400000	3304400	3339000	3154000		N
40475	3-hydroxybutyryl-CoA dehydrogenase	44.7	30.542	282	0	323.31	Clostridium	1	0	1	WP_002582766.1		255150000	282130000	261140000	246460000	251470000	261220000		208990000	218820000	236580000	215430000	247164000	219955000		101870000	102590000	122060000	111790000	120470000	109577000		N
40627	aspartate ammonia-lyase	21.6	25.774	231	0	14.715	Klebsiella pneumoniae	1	0	0.99	WP_048993603.1									87470000	84215000		82281000	85749000	84928000		12358000	11834000	10362000	11014000	12254000	11392000		N
4104	glycerol kinase	18.8	55.543	499	0	12.047	Clostridium butyricum	1	0	1	WP_024039687.1		159960000	120340000	152510000	125110000	142320000	139480000			80200000	81935000	74881000	79089000	79020000			12506000	12407000	12634000		13187700		N
41169	glycan metabolism protein RagB	18.6	21.736	188	0	31.367	Bacteroides coprosuis	1	5e-128	0.99	WP_006743919.1		60998000	65493000	65297000	66094000	62139000	64470500																N
41543	isocitrate lyase	35.1	23.042	211	0	142.15	Escherichia coli	1	5e-152	1	CEK08105.1		38216000	39487000	32672000	34095000	36630000	36117000		632390000	653780000	757830000		747900000	716762500		172690000	181620000		157200000	153030000	166135000		N
41697	molecular chaperone GroES	27.6	8.1772	76	0	50.78	Clostridium botulinum	1	3e-40	0.92	WP_049177432.1			531480000	513190000	506470000	553700000	526210000																N
41698	molecular chaperone GroEL	72.1	50.757	473	0	323.31	Clostridium	1	0	1	WP_002582771.1		1476000	1427800	1187900	1142700	1351000	1308600		6099000	6195100	6634600	6693200	6213000	6405000		16156000	18374000	18853000		14881000	16491500		N
41926	adenylosuccinate lyase	72.1	38.723	366	0	323.31	Escherichia coli	1	0	1	WP_052578569.1		29807000	28519000	22685000	25773000	26820000	26696000		11574000	12976000	14219000	13366000	13680000	13033000		21587500	20095000	23325000	20014000	23669000	21255300		N
42472	sulfatase	8.1	49.64	447	0	7.3761	Escherichia coli	1	0	1	WP_059343229.1									11798000	14314000	12034000	11265000	13322000	12352000		10843000	9502700	10676000	11412000	11238000	10608000		N
42599	chromate reductase	27.1	20.375	188	0	49.845	Escherichia coli	1	2e-133	0.99	WP_023486798.1		15428000	20299000	13608000	20474000	16090000	17450000		40611000	43541000	45951000	46026000	44032000			14188000	10644000	12424600	11866000	12588000	12280000		N
42866	pyruvate dehydrogenase	28.9	54.79	485	0	123.18	Escherichia coli	1	0	1	WP_052929513.1									33388000	37793000	36057000	39317000	39486000	36638000		57325000	57941000	59859000	56496000	56815000	57905000		N
42897	flagellin	72	51.482	492	0	323.31	Escherichia coli	1	0	1	WP_000079816.1		4605000000	4917100000	4763500000	4195500000		4620275000		1478800000	1465300000	1452100000		1404700000	1450225000		610170000	557660000	616700000	579480000				N
43038	formate acetyltransferase	26.1	45.028	399	0	63.788	Escherichia coli	1	0	1	WP_021578907.1									16793000	18383000	17548000		16132600	16591000		101470000	95728000	114050000	98231100	113213000	102360000		N
43114	D-ribose pyranase	36.4	15.8	143	0	28.887	Escherichia coli	1	4e-100	1	ETI78568.1		23261000	31114000	25882000	26475000	27500000	26683000		218360000	232660000	204780000	228040000	242185000	220960000		42727000	48438000	45214000	43229000		44902000		N
4397	ketol-acid reductoisomerase	46.3	37.353	341	0	133.34	Clostridium	1	0	1	WP_043853406.1		628900000		608660000	593770000	591690000	605755000			502230000	496530000	481500000	505007000	476817000		408900000	383510000		372230000	418980000	379727500		N
4399	phosphate butyryltransferase	18.1	33.314	309	0	31.557	Clostridium butyricum	0.97	0	1	WP_003410761.1		65803000	62412000	68649000	63565000	63812000	65100000		59692000	55263000	58353000	54626000	56980000										N
44014	phosphoenolpyruvate carboxykinase	51.9	61.209	551	0	323.31	Clostridium phytofermentans	0.99	0	0.86	WP_029502768.1		23985000	22471000	23854000	21350000	22240000	22915000		269280000	261160000	279730000	325220000	308860000	283847000		237980000	208550000	216170000	262610000	246640000	231327000		N
44075	glucose-6-phosphate isomerase	18.7	53.078	477	0	323.31	Acetivibrio ethanolgignens	0.94	0	0.8	WP_058351447.1									257380000	258230000	314240000	280080000	304393000	277482700		497780000			453470000	48620000	54139000		N
44105	thioredoxin	34.4	20.25	180	0	27.319	Bacillus decisifrondis	1	4e-128	0.98	WP_053594726.1		48995000	52562000	40978000	43530000	48460000	46510000		33324000	29866000	54601000	78101000	35321000	48973000		162870000	143780000	15843000	14319000	16934000			N
44277	acyl carrier protein	12.5	10.679	96	0	1.7694	Blautia hansenii	0.73	3e-22	0.63	WP_003021234.1																7242400	7520100	7522100	7377500	7565000	7415000		N
44496	glutamate dehydrogenase	38.5	19.461	179	0	165.21	Lachnoclostridium phytofermentans	1	4e-108	0.87	WP_029501732.1		56649000	57359000	58000000	55865000	56069000	56960000		263960000	240260000	303420000	265910000	284145000	268387000				34275000	34398000	36520000	36489200		N
44609	histidinol dehydrogenase	10.2	47.307	432	0	323.31	Clostridium	0.99	0	0.79	CDE47351.1									236820000	243010000	203570000	217719000	240754000	225270000		33739000	36602000	37423000	3526000				N
44724	GDSL family lipase	7.8	80.825	743	0	4.707	Paenibacillus	0.47	8e-95	0.47	WP_039308113.1										16008400	13532000	15648000	15052000	14479000		136103000	137434000	163240000	163340000	160963000	150029000		N
45124	glutamate dehydrogenase	53.4	30.213	279	0	323.31	Clostridiales	1	1e-177	0.87	CDF08372.1		581700000	440550000	498010000	512190000	521020000	508110000		136880000	136820000	128170000	124720000	147501000	131640000		20142000	22756000	23388000	24473000	23821000	22689700		N
4540	purine-nucleoside phosphorylase	22.6	25.81	235	0	3.8366	Clostridium butyricum	1	2e-173	1	WP_003407032.1									16822000	21424000	22929000	19220000	19894000	20098000									N
45805	fructose-6-phosphate aldolase	41	23.259	217	0	323.31	Clostridiales	1	4e-142	0.93	WP_027441092.1		143170000	103980000	114860000	120140000	122970000	120537000		378740000	404630000	394140000	354830000		383085000		294190000	291010000	298093000	257769700	274853000	285260000		N
46169	xylulokinase	13.2	54.195	494	0	158.74	Clostridiales	0.98	0	0.8	CCZ28372.1																9499000	9584000		9603000	9797000	9620000		N
46187	N,N'-diacetylchitobiose phosphorylase	25.2	90.133	798	0	323.31	Cellulosilyticum lentocellum	1	0	0.7	WP_013658205.1		6846000	6350500	6384400	6236600	6375000	6454000		667610000	720560000			686870000	719930000		14110000	12110000	13727000	12112000	14320000	13014000		N
46512	3-hydroxyacyl-CoA dehydrogenase NAD binding domain protein	26.9	29.825	279	0	307.31	Clostridium	1	0	0.94	CDE44919.1		285480000	326770000	350960000	331020000	337620000	323550000		1392600000	1631200000	1414400000	1517700000	1646900000	1488975000		962490000	954090000	993000000	960300000	928364000	967470000		N
46513	enoyl-CoA hydratase	20.2	27.455	258	0	44.388	Fusobacterium ulcerans	1	5e-158	0.86	WP_005976584.1									117740000	132620000	115670000	111360000	131701000	119347500		61418000	67570000	64206000	68660000	62636000	65463000		N
46514	acetyl-CoA C-acetyltransferase	24.4	41.304	398	0	323.31	Roseburia intestinalis	0.98	0	0.85	CDB84785.1		79950000	83275000	74940000	79615000	78628000	79445000		739430000	709720000	789650000	728000000	739350000	741700000		279960000	300950000	305350000	308210000		298617500		N
46880	formate acetyltransferase	36	84.511	750	0	323.31	Clostridium	0.99	0	0.86	CDB50934.1		5133500	5987900		5509200	5109000	5434900		681440000	726810000	716480000	708360000	715911000	708272000		337580000	319510000	338730000	322550000	329592000			N
47381	acyl carrier protein	15.8	8.5655	76	0.007874	1.2052	Clostridium	1	2e-38	0.92	WP_033166417.1																1636000	1589000	1519000	1564000	1696400	1577000		N
47477	flagellin	32.7	29.002	272	0	215.91	Clostridium	1	8e-131	0.75	WP_033168601.1		235960000	253960000	271840000	252710000	239060000	253610000		78886000	79622000	75757000	77458000	77594000	77930000		12017000	13926000	11530000	11807000	13636000	12320000		N
47954	ketol-acid reductoisomerase	53.6	36.669	338	0	323.31	Roseburia	0.99	0	0.89	WP_004842982.1									807170000		810620000	791510000	811970000	805317000				318860000	311960000	302780000	304675000		N
47967	60 kDa chaperonin	36.9	56.944	540	0	323.31	Clostridium phytofermentans		0	0.9	CDC93464.1		47790000	45320000	42959000		49054000	46280000		417630000	447030000	503570000	522180000	493914000	472602000		544600000	529280000	571520000	562670000	525950000	552017000		N
5315	butanediol dehydrogenase	5.6	38.492	358	0	23.868	Clostridium	1	0	0.99	WP_027635426.1		52532000	54785000	49046000	52380000	55004000	52180000		75120000	73951000	66759000		72127000	71980000									Y
6057	transaldolase	30.6	16.32	147	0	51.726	Escherichia coli	1	8e-102	1	WP_042974067.1		23788000	17947000	18272000	18730000	21225000	19684000		74518000	75936000	75661000	75441000	78129000	75389000		538830000	571200000	586420000	588720000	537250000	571292000		N
6397	aromatic amino acid aminotransferase	21.5	43.539	396	0	206.68	Klebsiella pneumoniae	1	0	0.99	KSX31463.1		44412000	46255000	46418000	43777000	41770000	45210000		324430000	320512000	311910000	271010000	286080000	298350000		137580000	127260000	126640000	119170000	130930000	127660000		N
28016	pyruvate kinase	29.1	50.718	470	0	191.03	Klebsiella	1	0	1	WP_025712072.1																2140900	2084700	2083900		2202100	2042000		N
28541	acyl-CoA dehydrogenase	61.9	41.096	378	0	323.31	Lysinibacillus sphaericus	1	0	0.98	WP_031418482.1																16809000	17373000	18413000	16579500	18607000	17293000		N
31458	pyruvate kinase	20.8	36.648	337	0	36.914	Lysinibacillus fusiformis	1	0	0.97	WP_004226229.1																							N
32378	cytochrome C oxidase	17.8	29.252	264	0	42.651	Bacillus decisifrondis	1	0	0.94	WP_053593558.1																6422400	6549100	6354040	6487000	6514000	6453000		N
40103	alkyl hydroperoxide reductase	27.8	20.761	187	0	323.31	Escherichia coli	1	4e-135	0.99	WP_047088048.1																42535000	40844000			37051900	39249000		N
41663	molecular chaperone DnaK	25.8	61.272	563	0	93.508	Escherichia coli	1	0	1	WP_023278178.1																	13705000	13204800	15570000	15616000	14898200		N
41941	Ferritin	38.2	19.424	165	0	323.31	Escherichia coli	1	1e-117	1	AAN80780.1																41827000	39559000	39410000	41010000	40451000			N
6498	fucose isomerase	14.7	55.089	495	0	91.045	Clostridium butyricum	0.98	0	0.99	WP_003412027.1		220270000	267870000	244870000	236900000	260500000	242470000		151630000	147560000	173150000	184560000	174513000	164225000		69211000	67263000	63314000	66997000	64878000	66696000		N
6558	phosphopyruvate hydratase	41.9	47.009	430	0	323.31	Clostridium butyricum	1	0	1	WP_024041280.1		145850000	114830000	137790000	116100000	135800000	128600000		158060000	164040000	150380000	142500000	168520000	153745000		51728000	53767000	55276000	52884000	51176000	53413000		N
7100	short-chain specific acyl-CoA dehydrogenase	18.2	41.046	379	0	76.686	Clostridium butyricum	1	0	1	WP_002582763.1		36247000	39451000	32215000	39472000	38090000	36840000			56337000	57018000	52835000	58724000	53961000		15124000	16964000	13780000	14985000	16297000	15210000		N
7196	transketolase	23.1	39.929	364	0	27.885	Shigella boydii	1	0	1	WP_049253170.1											134630000	134900000	131530000	130130000		45602000	43187000	45844000	45699000	41070000	45083000		N
8430	glutamate dehydrogenase	26.6	48.534	447	0	95.499	Enterobacter cloacae	1	0	0.99	WP_048968417.1									24240000	24123000		24568000		25550000		44856000	41239000	43757000	47453000	48771000	44326200		N
8497	NADP-dependent isocitrate dehydrogenase	29.8	45.748	416	0	56.588	Klebsiella pneumoniae	1	0	1	EEW40670.1			30188000	31557000	31867000	32793000	31600000		300750000	310570000	280610000		301310000	298310000		245800000	241450000	233600000	238485000	256269000	239833700		N
9651	PspC family transcriptional regulator	39.2	55.385	498	0	323.31	Clostridium botulinum	1	0	0.95	WP_003408407.1		277840000	309830000	261530000	305700000	309300000	288725000		698340000	649220000	656980000	710400000	667806000	678735000		162740000		147910000	136930000	160960000	145920000		N
9709	glycan metabolism protein RagB	6.4	50.476	439	0	12.617	Bacteroides coprosuis	1	0	0.99	WP_006743919.1		78946000	83970000	88388000	76730000	80740000	82008000
